# Supplementary material for: A comprehensive meta-analysis on safety outcomes reveals the novel potentials of SGLT2is, especially preventing respiratory diseases
Source: Front Endocrinol (Lausanne). 2024 Apr 29;15:1376446. doi: 10.3389/fendo.2024.1376446 (PMC11089104; doi:10.3389/fendo.2024.1376446)
Supplement: Supplementary file 7 [file Table_2.xlsx]

## Sheet: Sheet1
System ID	System	Outcome ID	Outcome	RR	LCI	UCI	Studies	Events (SGLT2is)	Patients (SGLT2is)	Events (Control)	Patients (Control)	I^2 (%)	P for effect	Model
1	Blood And Lymphatic System Disorders	1	Anaemia	0.76	0.60	0.95	15	139	48865	163	42205	10.7	0.019	Fixed
1	Blood And Lymphatic System Disorders	2	Blood loss anaemia	0.88	0.45	1.70	7	17	23286	19	20527	0.0	0.694	Fixed
1	Blood And Lymphatic System Disorders	3	Coagulopathy	0.59	0.20	1.74	5	5	21751	8	19386	0.0	0.335	Fixed
1	Blood And Lymphatic System Disorders	4	Disseminated intravascular coagulation	1.56	0.47	5.18	6	6	19364	3	19356	0.0	0.467	Fixed
1	Blood And Lymphatic System Disorders	5	Febrile neutropenia	0.51	0.13	1.95	5	3	20682	7	18322	0.0	0.325	Fixed
1	Blood And Lymphatic System Disorders	6	Haemorrhagic anaemia	1.08	0.38	3.05	4	9	18347	6	14540	0.0	0.888	Fixed
1	Blood And Lymphatic System Disorders	7	Hypochromic anaemia	0.54	0.17	1.69	7	3	23335	6	19522	0.0	0.289	Fixed
1	Blood And Lymphatic System Disorders	8	Iron deficiency anaemia	0.79	0.52	1.20	14	48	48446	53	41886	0.0	0.263	Fixed
1	Blood And Lymphatic System Disorders	9	Leukocytosis	2.13	0.53	8.62	4	7	18926	2	16166	0.0	0.288	Fixed
1	Blood And Lymphatic System Disorders	10	Lymphadenopathy	1.61	0.42	6.08	5	5	22697	2	19943	0.0	0.486	Fixed
1	Blood And Lymphatic System Disorders	11	Microcytic anaemia	0.86	0.30	2.44	6	9	27762	7	21204	0.0	0.773	Fixed
1	Blood And Lymphatic System Disorders	12	Nephrogenic anaemia	0.98	0.33	2.90	5	7	16070	7	16064	0.0	0.978	Fixed
1	Blood And Lymphatic System Disorders	13	Normochromic normocytic anaemia	1.16	0.29	4.65	5	4	18368	2	14562	0.0	0.831	Fixed
1	Blood And Lymphatic System Disorders	14	Normocytic anaemia	0.81	0.24	2.79	6	4	27680	5	24913	0.0	0.744	Fixed
1	Blood And Lymphatic System Disorders	15	Pancytopenia	1.14	0.48	2.69	9	13	35733	9	31522	0.0	0.772	Fixed
1	Blood And Lymphatic System Disorders	16	Splenic infarction	1.24	0.30	5.21	5	3	21092	2	21075	0.0	0.764	Fixed
1	Blood And Lymphatic System Disorders	17	Thrombocytopenia	0.86	0.40	1.83	13	15	44152	13	37214	0.0	0.695	Fixed
2	Cardiac Disorders	1	Acute coronary syndrome	0.87	0.65	1.16	17	107	50542	96	43516	14.6	0.343	Fixed
2	Cardiac Disorders	2	Acute left ventricular failure	0.75	0.53	1.07	13	56	40715	74	36512	0.0	0.118	Fixed
2	Cardiac Disorders	3	Acute myocardial infarction	1.00	0.90	1.10	26	837	54212	718	45959	0.0	0.942	Fixed
2	Cardiac Disorders	4	Adams-stokes syndrome	0.88	0.23	3.36	5	4	22853	3	18647	0.0	0.846	Fixed
2	Cardiac Disorders	5	Angina pectoris	0.92	0.81	1.05	21	505	51823	436	43871	0.0	0.212	Fixed
2	Cardiac Disorders	6	Angina unstable	0.92	0.83	1.01	23	881	53339	756	45079	1.4	0.076	Fixed
2	Cardiac Disorders	7	Aortic valve disease	0.80	0.25	2.58	5	5	21618	6	19259	0.0	0.706	Fixed
2	Cardiac Disorders	8	Aortic valve incompetence	1.44	0.58	3.59	10	12	29092	6	27383	0.0	0.429	Fixed
2	Cardiac Disorders	9	Aortic valve stenosis	1.02	0.58	1.80	11	33	41193	27	34637	2.4	0.944	Fixed
2	Cardiac Disorders	10	Arrhythmia	0.70	0.42	1.17	15	30	47251	36	40321	0.0	0.170	Fixed
2	Cardiac Disorders	11	Arrhythmia supraventricular	2.21	0.56	8.71	5	6	14083	1	11335	0.0	0.257	Fixed
2	Cardiac Disorders	12	Arteriosclerosis coronary artery	0.68	0.39	1.19	12	30	39429	36	32602	6.0	0.179	Fixed
2	Cardiac Disorders	13	Atrial fibrillation	0.88	0.78	0.98	26	581	54362	579	45694	0.0	0.025	Fixed
2	Cardiac Disorders	14	Atrial flutter	0.79	0.61	1.04	17	121	49693	124	42872	7.6	0.090	Fixed
2	Cardiac Disorders	15	Atrial tachycardia	1.19	0.55	2.57	9	17	37302	12	32183	0.0	0.663	Fixed
2	Cardiac Disorders	16	Atrial thrombosis	1.08	0.41	2.88	7	9	23874	7	21513	0.0	0.875	Fixed
2	Cardiac Disorders	17	Atrioventricular block	0.68	0.38	1.22	12	22	41730	27	35071	0.0	0.194	Fixed
2	Cardiac Disorders	18	Atrioventricular block complete	1.13	0.78	1.63	13	72	47841	57	41275	0.0	0.512	Fixed
2	Cardiac Disorders	19	Bradyarrhythmia	1.64	0.67	4.01	10	13	35165	5	30059	0.0	0.280	Fixed
2	Cardiac Disorders	20	Bradycardia	0.75	0.54	1.02	16	77	49183	88	42387	0.0	0.068	Fixed
2	Cardiac Disorders	21	Bundle branch block left	0.47	0.16	1.38	8	3	27174	9	24421	0.0	0.169	Fixed
2	Cardiac Disorders	22	Bundle branch block right	0.93	0.20	4.34	4	3	21750	2	16636	0.0	0.931	Fixed
2	Cardiac Disorders	23	Cardiac arrest	0.82	0.66	1.03	20	152	51409	155	43848	0.0	0.093	Fixed
2	Cardiac Disorders	24	Cardiac asthma	0.46	0.13	1.61	5	4	22817	8	17707	10.8	0.223	Fixed
2	Cardiac Disorders	25	Cardiac disorder	1.75	0.67	4.57	11	10	40005	2	33448	0.0	0.253	Fixed
2	Cardiac Disorders	26	Cardiac failure	0.75	0.71	0.79	20	2009	51159	2576	44037	0.0	0.000	Fixed
2	Cardiac Disorders	27	Cardiac failure acute	0.72	0.61	0.86	17	220	46954	289	39930	0.0	0.000	Fixed
2	Cardiac Disorders	28	Cardiac failure chronic	0.71	0.57	0.87	15	165	45929	210	39105	0.0	0.001	Fixed
2	Cardiac Disorders	29	Cardiac failure congestive	0.73	0.65	0.82	22	561	49317	671	41699	0.0	0.000	Fixed
2	Cardiac Disorders	30	Cardiac tamponade	1.72	0.57	5.22	6	8	25789	3	23028	0.0	0.338	Fixed
2	Cardiac Disorders	31	Cardiac ventricular thrombosis	1.20	0.46	3.16	6	11	22312	9	19557	2.9	0.712	Fixed
2	Cardiac Disorders	32	Cardio-respiratory arrest	1.02	0.70	1.49	16	64	46691	51	39594	0.0	0.925	Fixed
2	Cardiac Disorders	33	Cardiogenic shock	0.77	0.56	1.04	17	81	46891	93	39823	0.0	0.090	Fixed
2	Cardiac Disorders	34	Cardiomyopathy	0.84	0.42	1.68	11	18	34493	15	27367	0.0	0.614	Fixed
2	Cardiac Disorders	35	Cardiopulmonary failure	0.68	0.35	1.31	11	16	42337	21	35773	0.0	0.246	Fixed
2	Cardiac Disorders	36	Cardiorenal syndrome	0.75	0.26	2.11	7	6	19389	8	17026	0.0	0.581	Fixed
2	Cardiac Disorders	37	Cardiovascular disorder	0.96	0.28	3.27	6	5	26499	3	19940	0.0	0.944	Fixed
2	Cardiac Disorders	38	Cardiovascular insufficiency	1.68	0.51	5.58	6	7	29539	2	24428	0.0	0.396	Fixed
2	Cardiac Disorders	39	Chronic left ventricular failure	0.58	0.24	1.39	11	7	34925	12	32168	0.0	0.221	Fixed
2	Cardiac Disorders	40	Congestive cardiomyopathy	0.45	0.19	1.08	8	7	30962	18	28598	0.0	0.075	Fixed
2	Cardiac Disorders	41	Coronary artery disease	0.84	0.73	0.97	22	398	52324	370	44435	39.3	0.021	Fixed
2	Cardiac Disorders	42	Coronary artery insufficiency	0.56	0.21	1.46	9	6	29352	9	22522	0.0	0.233	Fixed
2	Cardiac Disorders	43	Coronary artery occlusion	1.10	0.69	1.74	13	45	41304	29	34647	0.0	0.693	Fixed
2	Cardiac Disorders	44	Coronary artery stenosis	0.80	0.59	1.09	16	98	49037	89	41936	0.0	0.157	Fixed
2	Cardiac Disorders	45	Coronary ostial stenosis	1.10	0.24	5.12	4	3	16190	2	13441	0.0	0.902	Fixed
2	Cardiac Disorders	46	Hypertensive cardiomyopathy	0.70	0.28	1.77	4	8	16610	10	11510	0.0	0.449	Fixed
2	Cardiac Disorders	47	Hypertensive heart disease	0.86	0.26	2.78	6	6	25787	6	21975	0.0	0.796	Fixed
2	Cardiac Disorders	48	Ischaemic cardiomyopathy	0.72	0.52	0.99	13	68	47841	89	41275	0.0	0.045	Fixed
2	Cardiac Disorders	49	Left ventricular dysfunction	0.83	0.36	1.94	10	10	39211	11	32646	0.0	0.673	Fixed
2	Cardiac Disorders	50	Left ventricular failure	0.62	0.40	0.96	12	36	44537	51	37970	0.0	0.030	Fixed
2	Cardiac Disorders	51	Microvascular coronary artery disease	0.71	0.14	3.50	4	2	18597	2	13491	0.0	0.670	Fixed
2	Cardiac Disorders	52	Mitral valve incompetence	0.78	0.48	1.24	14	32	45802	41	39247	0.0	0.291	Fixed
2	Cardiac Disorders	53	Mitral valve stenosis	1.22	0.31	4.82	5	6	23093	4	20333	32.9	0.775	Fixed
2	Cardiac Disorders	54	Myocardial fibrosis	1.46	0.29	7.21	4	3	11284	1	9839	0.0	0.645	Fixed
2	Cardiac Disorders	55	Myocardial infarction	0.96	0.85	1.10	24	540	53333	449	45178	6.0	0.580	Fixed
2	Cardiac Disorders	56	Myocardial ischaemia	0.82	0.65	1.03	18	155	47169	147	39770	0.0	0.090	Fixed
2	Cardiac Disorders	57	Myocarditis	0.79	0.21	2.92	6	3	22238	3	19630	0.0	0.726	Fixed
2	Cardiac Disorders	58	Nodal arrhythmia	0.93	0.20	4.35	4	3	24045	2	18933	0.0	0.931	Fixed
2	Cardiac Disorders	59	Palpitations	0.80	0.33	1.92	9	11	35095	11	31281	0.0	0.622	Fixed
2	Cardiac Disorders	60	Pericardial effusion	0.75	0.36	1.54	13	14	43155	17	36600	0.0	0.429	Fixed
2	Cardiac Disorders	61	Pericarditis	1.61	0.78	3.33	12	22	41228	11	35853	0.0	0.196	Fixed
2	Cardiac Disorders	62	Prinzmetal angina	1.13	0.29	4.47	5	4	18486	3	18473	0.0	0.857	Fixed
2	Cardiac Disorders	63	Pulseless electrical activity	0.81	0.28	2.34	8	5	29482	6	28018	0.0	0.695	Fixed
2	Cardiac Disorders	64	Right ventricular failure	0.74	0.35	1.57	11	12	37500	16	33687	0.0	0.431	Fixed
2	Cardiac Disorders	65	Silent myocardial infarction	1.24	0.38	3.98	4	10	13436	4	8331	0.0	0.722	Fixed
2	Cardiac Disorders	66	Sinoatrial block	1.10	0.24	5.11	4	3	12220	2	9472	0.0	0.904	Fixed
2	Cardiac Disorders	67	Sinus bradycardia	1.01	0.47	2.17	10	19	41410	14	34847	0.0	0.988	Fixed
2	Cardiac Disorders	68	Sinus node dysfunction	0.85	0.58	1.23	13	56	41802	57	35042	0.0	0.381	Fixed
2	Cardiac Disorders	69	Stress cardiomyopathy	0.32	0.07	1.53	4	1	12350	5	9227	0.0	0.153	Fixed
2	Cardiac Disorders	70	Supraventricular tachycardia	0.89	0.56	1.43	14	39	48576	36	41641	0.0	0.634	Fixed
2	Cardiac Disorders	71	Tachyarrhythmia	0.54	0.13	2.29	4	2	17064	5	17053	0.0	0.402	Fixed
2	Cardiac Disorders	72	Tachycardia	0.66	0.33	1.32	9	13	33745	17	29943	0.0	0.239	Fixed
2	Cardiac Disorders	73	Torsade de pointes	2.26	0.63	8.16	6	7	24420	1	21661	0.0	0.212	Fixed
2	Cardiac Disorders	74	Tricuspid valve incompetence	0.93	0.35	2.49	7	8	29826	8	27057	0.0	0.891	Fixed
2	Cardiac Disorders	75	Trifascicular block	0.48	0.13	1.70	6	2	27047	5	21942	0.0	0.254	Fixed
2	Cardiac Disorders	76	Ventricular arrhythmia	0.60	0.31	1.15	13	16	45952	24	39390	0.0	0.123	Fixed
2	Cardiac Disorders	77	Ventricular extrasystoles	1.21	0.61	2.39	12	25	43171	16	36610	0.0	0.580	Fixed
2	Cardiac Disorders	78	Ventricular fibrillation	1.07	0.73	1.57	14	61	46557	50	40001	0.0	0.730	Fixed
2	Cardiac Disorders	79	Ventricular tachycardia	0.99	0.81	1.22	16	192	49188	178	42633	0.0	0.929	Fixed
3	Congenital, Familial And Genetic Disorders	1	Hydrocele	0.58	0.13	2.55	4	3	21640	3	15088	0.0	0.470	Fixed
3	Congenital, Familial And Genetic Disorders	2	Phimosis	1.71	0.74	3.97	8	23	22246	7	15496	0.0	0.211	Fixed
4	Ear And Labyrinth Disorders	1	Deafness	0.62	0.15	2.54	5	2	12932	4	10576	0.0	0.503	Fixed
4	Ear And Labyrinth Disorders	2	Deafness neurosensory	1.21	0.42	3.46	5	9	21812	6	17607	0.0	0.722	Fixed
4	Ear And Labyrinth Disorders	3	Deafness unilateral	0.70	0.19	2.56	5	4	18343	5	13235	0.0	0.594	Fixed
4	Ear And Labyrinth Disorders	4	Hypoacusis	0.61	0.15	2.55	5	2	17772	3	16111	0.0	0.499	Fixed
4	Ear And Labyrinth Disorders	5	Sudden hearing loss	0.78	0.25	2.46	5	5	21424	6	19059	0.0	0.671	Fixed
4	Ear And Labyrinth Disorders	6	Tinnitus	1.03	0.24	4.36	4	4	19383	3	17018	1.9	0.973	Fixed
4	Ear And Labyrinth Disorders	7	Vertigo	0.83	0.55	1.27	14	49	48576	46	41641	0.0	0.399	Fixed
4	Ear And Labyrinth Disorders	8	Vertigo positional	0.71	0.39	1.27	13	26	44003	25	37031	13.4	0.244	Fixed
4	Ear And Labyrinth Disorders	9	Vestibular disorder	1.18	0.49	2.82	6	11	26871	9	24106	0.0	0.715	Fixed
5	Endocrine Disorders	1	Basedow’s disease	0.84	0.17	4.16	4	2	19161	2	16794	0.0	0.830	Fixed
5	Endocrine Disorders	2	Goitre	1.28	0.62	2.61	9	20	32558	11	26002	0.0	0.507	Fixed
5	Endocrine Disorders	3	Hyperparathyroidism	0.88	0.26	2.94	6	6	26542	5	22729	0.0	0.836	Fixed
5	Endocrine Disorders	4	Hyperparathyroidism primary	1.26	0.35	4.60	6	5	26491	2	22681	0.0	0.726	Fixed
5	Endocrine Disorders	5	Hyperthyroidism	0.89	0.36	2.19	8	8	23448	9	21085	0.0	0.800	Fixed
5	Endocrine Disorders	6	Hypothyroidism	0.32	0.09	1.15	6	1	18354	8	15605	0.0	0.082	Fixed
6	Eye Disorders	1	Amaurosis fugax	1.02	0.34	3.03	7	6	29081	5	27620	0.0	0.978	Fixed
6	Eye Disorders	2	Angle closure glaucoma	1.67	0.35	8.11	4	4	15352	1	12596	0.0	0.523	Fixed
6	Eye Disorders	3	Cataract	1.06	0.83	1.36	16	156	49119	113	42255	0.0	0.643	Fixed
6	Eye Disorders	4	Cataract nuclear	0.64	0.15	2.70	4	3	20684	4	16110	0.0	0.539	Fixed
6	Eye Disorders	5	Cataract subcapsular	0.41	0.08	1.99	4	1	15809	4	14356	0.0	0.269	Fixed
6	Eye Disorders	6	Diabetic retinopathy	1.20	0.65	2.22	13	28	47841	17	41275	0.0	0.551	Fixed
6	Eye Disorders	7	Diplopia	0.74	0.23	2.33	6	5	27774	6	23330	0.0	0.605	Fixed
6	Eye Disorders	8	Eye haemorrhage	0.79	0.26	2.35	6	6	22460	7	21007	0.0	0.666	Fixed
6	Eye Disorders	9	Eyelid ptosis	0.94	0.23	3.95	5	3	16479	2	12275	0.0	0.936	Fixed
6	Eye Disorders	10	Glaucoma	0.66	0.39	1.10	16	27	49397	34	42051	0.0	0.110	Fixed
6	Eye Disorders	11	Macular degeneration	1.43	0.51	4.07	6	10	25116	5	20912	0.0	0.497	Fixed
6	Eye Disorders	12	Macular fibrosis	1.30	0.44	3.81	7	8	32831	4	26266	0.0	0.631	Fixed
6	Eye Disorders	13	Optic ischaemic neuropathy	1.45	0.29	7.21	4	3	10450	1	8995	0.0	0.646	Fixed
6	Eye Disorders	14	Retinal artery occlusion	1.65	0.64	4.26	10	12	39162	4	33944	0.0	0.301	Fixed
6	Eye Disorders	15	Retinal detachment	0.88	0.45	1.75	13	22	47841	20	41275	11.3	0.723	Fixed
6	Eye Disorders	16	Retinal haemorrhage	0.97	0.29	3.27	6	6	29498	4	24387	0.0	0.962	Fixed
6	Eye Disorders	17	Retinal tear	0.61	0.17	2.15	6	3	26917	5	21804	0.0	0.443	Fixed
6	Eye Disorders	18	Vision blurred	0.58	0.12	2.86	4	1	16446	3	16439	0.0	0.501	Fixed
6	Eye Disorders	19	Visual impairment	0.73	0.21	2.55	5	4	22077	5	20620	0.0	0.621	Fixed
6	Eye Disorders	20	Vitreous haemorrhage	0.76	0.41	1.40	12	22	44937	23	38372	0.0	0.377	Fixed
7	Gastrointestinal Disorders	1	Abdominal adhesions	1.10	0.24	5.00	4	3	19359	3	19350	0.0	0.906	Fixed
7	Gastrointestinal Disorders	2	Abdominal hernia	0.80	0.42	1.52	12	22	42672	19	35473	0.0	0.491	Fixed
7	Gastrointestinal Disorders	3	Abdominal hernia obstructive	1.22	0.25	6.05	4	3	15887	1	13288	0.0	0.806	Fixed
7	Gastrointestinal Disorders	4	Abdominal incarcerated hernia	1.68	0.40	7.04	5	4	20090	1	18639	0.0	0.476	Fixed
7	Gastrointestinal Disorders	5	Abdominal pain	0.98	0.67	1.43	20	65	51891	55	44331	0.0	0.913	Fixed
7	Gastrointestinal Disorders	6	Abdominal pain lower	0.96	0.29	3.19	7	4	29778	4	27404	0.0	0.946	Fixed
7	Gastrointestinal Disorders	7	Abdominal pain upper	0.76	0.36	1.60	14	17	42046	14	34888	0.0	0.465	Fixed
7	Gastrointestinal Disorders	8	Abdominal wall haematoma	0.94	0.23	3.95	5	3	14759	2	10566	0.0	0.937	Fixed
7	Gastrointestinal Disorders	9	Anal fissure	0.61	0.15	2.53	5	3	24944	3	18393	0.0	0.499	Fixed
7	Gastrointestinal Disorders	10	Anal fistula	0.95	0.29	3.15	7	5	27349	3	20799	0.0	0.933	Fixed
7	Gastrointestinal Disorders	11	Ascites	1.27	0.58	2.77	11	17	37203	12	30655	0.0	0.552	Fixed
7	Gastrointestinal Disorders	12	Chronic gastritis	0.99	0.34	2.87	8	7	25619	5	19063	0.0	0.983	Fixed
7	Gastrointestinal Disorders	13	Colitis	0.70	0.38	1.28	14	23	46555	28	39755	0.0	0.249	Fixed
7	Gastrointestinal Disorders	14	Colitis ischaemic	1.11	0.53	2.36	13	16	45733	12	39171	0.0	0.777	Fixed
7	Gastrointestinal Disorders	15	Colitis ulcerative	0.85	0.27	2.65	6	6	21091	6	19640	0.0	0.776	Fixed
7	Gastrointestinal Disorders	16	Constipation	1.13	0.67	1.92	19	41	50995	25	43300	0.0	0.647	Fixed
7	Gastrointestinal Disorders	17	Diabetic gastroparesis	1.02	0.31	3.38	7	5	28803	3	23416	0.0	0.977	Fixed
7	Gastrointestinal Disorders	18	Diarrhoea	0.91	0.62	1.34	16	58	49325	54	42667	0.0	0.637	Fixed
7	Gastrointestinal Disorders	19	Diverticular perforation	1.56	0.43	5.61	5	6	14479	3	14473	0.0	0.499	Fixed
7	Gastrointestinal Disorders	20	Diverticulum	1.06	0.46	2.44	9	13	35029	9	29537	0.0	0.896	Fixed
7	Gastrointestinal Disorders	21	Diverticulum intestinal	0.66	0.27	1.60	10	10	34100	11	27538	0.0	0.358	Fixed
7	Gastrointestinal Disorders	22	Diverticulum intestinal haemorrhagic	1.33	0.53	3.34	9	12	35083	7	30871	0.0	0.541	Fixed
7	Gastrointestinal Disorders	23	Duodenal ulcer	0.73	0.38	1.38	12	19	43082	20	36529	0.0	0.327	Fixed
7	Gastrointestinal Disorders	24	Duodenal ulcer haemorrhage	1.00	0.49	2.05	11	17	41355	14	36031	0.0	0.995	Fixed
7	Gastrointestinal Disorders	25	Duodenal ulcer perforation	0.58	0.15	2.32	5	2	20682	4	18322	0.0	0.443	Fixed
7	Gastrointestinal Disorders	26	Duodenitis	1.52	0.48	4.80	7	7	29242	3	26869	0.0	0.471	Fixed
7	Gastrointestinal Disorders	27	Dyspepsia	1.28	0.49	3.34	7	11	29928	7	26113	0.0	0.617	Fixed
7	Gastrointestinal Disorders	28	Dysphagia	0.86	0.31	2.35	7	7	29709	8	25894	0.0	0.763	Fixed
7	Gastrointestinal Disorders	29	Enteritis	0.57	0.23	1.37	10	6	36140	13	32322	0.0	0.208	Fixed
7	Gastrointestinal Disorders	30	Enterocolitis	0.79	0.27	2.29	8	6	32129	6	27012	0.0	0.668	Fixed
7	Gastrointestinal Disorders	31	Enterovesical fistula	0.78	0.17	3.61	4	2	16896	3	16882	0.0	0.746	Fixed
7	Gastrointestinal Disorders	32	Erosive duodenitis	0.43	0.11	1.71	5	2	21483	4	14932	0.0	0.231	Fixed
7	Gastrointestinal Disorders	33	Faecaloma	1.27	0.32	5.08	4	7	20701	3	18337	21.1	0.738	Fixed
7	Gastrointestinal Disorders	34	Food poisoning	0.81	0.30	2.18	7	7	28691	7	24878	0.0	0.670	Fixed
7	Gastrointestinal Disorders	35	Gastric haemorrhage	0.75	0.31	1.83	11	7	38711	8	33328	0.0	0.528	Fixed
7	Gastrointestinal Disorders	36	Gastric perforation	0.61	0.15	2.54	5	2	21136	3	17333	0.0	0.495	Fixed
7	Gastrointestinal Disorders	37	Gastric polyps	1.03	0.39	2.74	7	8	28060	7	25690	0.0	0.951	Fixed
7	Gastrointestinal Disorders	38	Gastric ulcer	0.95	0.57	1.61	13	31	45397	27	38834	0.0	0.859	Fixed
7	Gastrointestinal Disorders	39	Gastric ulcer haemorrhage	1.11	0.54	2.32	9	16	37988	13	32871	0.0	0.772	Fixed
7	Gastrointestinal Disorders	40	Gastric ulcer perforation	0.59	0.12	2.94	4	2	16062	2	9508	0.0	0.523	Fixed
7	Gastrointestinal Disorders	41	Gastritis	0.76	0.50	1.17	14	47	45879	53	39317	0.0	0.213	Fixed
7	Gastrointestinal Disorders	42	Gastritis erosive	1.25	0.51	3.06	9	14	34817	9	29599	0.0	0.619	Fixed
7	Gastrointestinal Disorders	43	Gastritis haemorrhagic	0.55	0.16	1.94	6	3	21377	5	16068	0.0	0.352	Fixed
7	Gastrointestinal Disorders	44	Gastrointestinal angiodysplasia	1.04	0.22	4.83	4	3	20920	2	18556	0.0	0.961	Fixed
7	Gastrointestinal Disorders	45	Gastrointestinal haemorrhage	0.88	0.67	1.16	16	105	49183	103	42387	0.0	0.376	Fixed
7	Gastrointestinal Disorders	46	Gastrointestinal necrosis	0.81	0.20	3.32	5	3	19445	3	17989	0.0	0.764	Fixed
7	Gastrointestinal Disorders	47	Gastrointestinal obstruction	1.96	0.59	6.51	6	8	25621	2	21417	0.0	0.271	Fixed
7	Gastrointestinal Disorders	48	Gastrointestinal perforation	0.58	0.12	2.86	4	1	18000	3	17990	0.0	0.501	Fixed
7	Gastrointestinal Disorders	49	Gastrointestinal polyp haemorrhage	1.16	0.27	4.99	4	4	12934	3	12930	0.0	0.847	Fixed
7	Gastrointestinal Disorders	50	Gastrointestinal ulcer haemorrhage	1.00	0.20	4.95	4	2	15712	2	15708	0.0	1.000	Fixed
7	Gastrointestinal Disorders	51	Gastrooesophageal reflux disease	0.80	0.46	1.38	12	29	43551	29	36746	0.0	0.421	Fixed
7	Gastrointestinal Disorders	52	Haematemesis	0.59	0.23	1.50	10	7	40833	11	34274	0.0	0.265	Fixed
7	Gastrointestinal Disorders	53	Haematochezia	0.82	0.31	2.18	10	8	35480	7	30128	0.0	0.692	Fixed
7	Gastrointestinal Disorders	54	Haemorrhoidal haemorrhage	0.61	0.26	1.43	12	8	43486	13	36718	0.0	0.256	Fixed
7	Gastrointestinal Disorders	55	Haemorrhoids	1.37	0.68	2.76	12	22	38521	11	31697	0.0	0.377	Fixed
7	Gastrointestinal Disorders	56	Hiatus hernia	0.79	0.27	2.30	5	6	24434	7	20618	0.0	0.668	Fixed
7	Gastrointestinal Disorders	57	Ileus	0.87	0.46	1.66	15	20	48706	19	42150	0.0	0.682	Fixed
7	Gastrointestinal Disorders	58	Ileus paralytic	0.68	0.28	1.66	10	9	38067	12	31510	0.0	0.393	Fixed
7	Gastrointestinal Disorders	59	Impaired gastric emptying	0.83	0.27	2.62	6	6	21965	5	19349	0.0	0.757	Fixed
7	Gastrointestinal Disorders	60	Incarcerated inguinal hernia	1.25	0.36	4.32	5	5	17843	3	15080	0.0	0.723	Fixed
7	Gastrointestinal Disorders	61	Incarcerated umbilical hernia	1.74	0.56	5.41	5	8	22269	3	18459	0.0	0.337	Fixed
7	Gastrointestinal Disorders	62	Inguinal hernia	1.15	0.79	1.69	15	76	49181	51	42252	0.0	0.469	Fixed
7	Gastrointestinal Disorders	63	Intestinal haemorrhage	0.72	0.26	2.01	8	6	33034	8	26475	0.0	0.531	Fixed
7	Gastrointestinal Disorders	64	Intestinal infarction	0.84	0.17	4.16	4	2	17338	2	17081	0.0	0.830	Fixed
7	Gastrointestinal Disorders	65	Intestinal ischaemia	1.02	0.46	2.26	12	15	41053	13	34499	0.0	0.966	Fixed
7	Gastrointestinal Disorders	66	Intestinal obstruction	0.91	0.53	1.54	17	34	47241	29	41533	0.0	0.716	Fixed
7	Gastrointestinal Disorders	67	Intestinal perforation	1.01	0.28	3.67	6	4	26318	3	21201	0.0	0.993	Fixed
7	Gastrointestinal Disorders	68	Intestinal polyp	0.67	0.25	1.83	4	7	17760	9	16304	0.0	0.439	Fixed
7	Gastrointestinal Disorders	69	Intra-abdominal haemorrhage	0.70	0.17	2.92	5	2	22873	3	21412	0.0	0.623	Fixed
7	Gastrointestinal Disorders	70	Irritable bowel syndrome	1.22	0.25	6.06	4	3	18597	1	13491	0.0	0.805	Fixed
7	Gastrointestinal Disorders	71	Large intestinal ulcer	0.71	0.14	3.50	4	2	21750	2	16636	0.0	0.670	Fixed
7	Gastrointestinal Disorders	72	Large intestine perforation	1.36	0.44	4.15	6	7	27540	3	20980	0.0	0.592	Fixed
7	Gastrointestinal Disorders	73	Large intestine polyp	1.02	0.61	1.71	13	39	42765	35	35938	0.0	0.926	Fixed
7	Gastrointestinal Disorders	74	Lower gastrointestinal haemorrhage	1.32	0.71	2.44	13	26	42295	16	37576	0.0	0.378	Fixed
7	Gastrointestinal Disorders	75	Mallory-weiss syndrome	1.29	0.34	4.81	5	6	18537	2	14466	0.0	0.709	Fixed
7	Gastrointestinal Disorders	76	Mechanical ileus	1.07	0.30	3.76	6	4	14043	4	14044	0.0	0.920	Fixed
7	Gastrointestinal Disorders	77	Melaena	1.56	0.62	3.92	10	12	40943	5	35822	0.0	0.342	Fixed
7	Gastrointestinal Disorders	78	Mesenteric artery stenosis	1.00	0.20	4.95	4	2	16737	2	16726	0.0	0.999	Fixed
7	Gastrointestinal Disorders	79	Mesenteric vein thrombosis	1.43	0.30	6.77	4	4	15031	2	12671	0.0	0.655	Fixed
7	Gastrointestinal Disorders	80	Nausea	0.70	0.33	1.47	11	14	40311	18	35196	0.0	0.351	Fixed
7	Gastrointestinal Disorders	81	Obstructive pancreatitis	0.81	0.37	1.81	11	11	37624	13	34862	0.0	0.612	Fixed
7	Gastrointestinal Disorders	82	Oesophageal obstruction	0.45	0.11	1.88	5	1	19353	4	17903	0.0	0.274	Fixed
7	Gastrointestinal Disorders	83	Oesophageal ulcer	0.79	0.21	2.93	6	3	24596	3	20399	0.0	0.729	Fixed
7	Gastrointestinal Disorders	84	Oesophageal varices haemorrhage	1.02	0.32	3.23	6	5	21305	4	19750	0.0	0.977	Fixed
7	Gastrointestinal Disorders	85	Oesophagitis	0.84	0.26	2.73	5	5	25054	5	19941	0.0	0.777	Fixed
7	Gastrointestinal Disorders	86	Pancreatic cyst	0.55	0.15	2.00	6	3	27697	5	23495	0.8	0.368	Fixed
7	Gastrointestinal Disorders	87	Pancreatitis	0.85	0.54	1.34	17	45	49754	42	42651	0.0	0.486	Fixed
7	Gastrointestinal Disorders	88	Pancreatitis acute	0.92	0.63	1.34	17	65	49738	59	43085	0.0	0.676	Fixed
7	Gastrointestinal Disorders	89	Pancreatitis chronic	1.01	0.47	2.20	11	13	40456	11	35345	0.0	0.975	Fixed
7	Gastrointestinal Disorders	90	Peptic ulcer	0.84	0.36	1.96	11	10	40766	10	34201	0.0	0.682	Fixed
7	Gastrointestinal Disorders	91	Peptic ulcer haemorrhage	0.35	0.08	1.44	5	1	24080	5	18971	0.0	0.145	Fixed
7	Gastrointestinal Disorders	92	Rectal haemorrhage	1.02	0.54	1.93	10	26	37598	19	31033	0.0	0.961	Fixed
7	Gastrointestinal Disorders	93	Rectal polyp	0.95	0.23	3.91	4	4	13187	3	10437	0.0	0.942	Fixed
7	Gastrointestinal Disorders	94	Salivary gland calculus	1.46	0.29	7.21	4	3	14519	1	11764	0.0	0.646	Fixed
7	Gastrointestinal Disorders	95	Small intestinal haemorrhage	1.00	0.20	4.95	4	2	15919	2	15904	0.0	0.999	Fixed
7	Gastrointestinal Disorders	96	Small intestinal obstruction	1.26	0.77	2.07	18	45	50240	26	42501	0.0	0.365	Fixed
7	Gastrointestinal Disorders	97	Small intestinal perforation	1.66	0.40	6.84	5	5	27041	1	21922	0.0	0.483	Fixed
7	Gastrointestinal Disorders	98	Subileus	0.39	0.09	1.64	5	1	18502	4	13391	0.0	0.199	Fixed
7	Gastrointestinal Disorders	99	Thrombosis mesenteric vessel	1.08	0.26	4.53	5	3	20774	2	18408	0.0	0.913	Fixed
7	Gastrointestinal Disorders	100	Umbilical hernia	0.90	0.49	1.67	13	31	45091	21	37889	12.3	0.740	Fixed
7	Gastrointestinal Disorders	101	Upper gastrointestinal haemorrhage	0.75	0.50	1.12	14	52	48446	60	41886	0.5	0.161	Fixed
7	Gastrointestinal Disorders	102	Varices oesophageal	1.40	0.46	4.25	5	8	21600	4	17797	0.0	0.553	Fixed
7	Gastrointestinal Disorders	103	Volvulus	0.48	0.10	2.40	4	1	13713	3	11352	0.0	0.375	Fixed
7	Gastrointestinal Disorders	104	Vomiting	0.55	0.31	0.97	12	24	44937	38	38372	0.0	0.039	Fixed
8	General Disorders	1	Adverse drug reaction	2.02	0.45	9.05	4	6	19051	1	15246	0.0	0.358	Fixed
8	General Disorders	2	Asthenia	0.74	0.41	1.32	12	24	40988	28	34431	0.0	0.309	Fixed
8	General Disorders	3	Cardiac death	0.81	0.46	1.42	13	25	37702	26	34864	0.0	0.457	Fixed
8	General Disorders	4	Chest discomfort	0.67	0.32	1.42	9	13	29964	13	23408	0.0	0.296	Fixed
8	General Disorders	5	Chest pain	1.05	0.85	1.30	20	222	51153	148	43764	0.0	0.669	Fixed
8	General Disorders	6	Complication associated with device	1.47	0.37	5.81	5	5	18932	2	17478	0.0	0.579	Fixed
8	General Disorders	7	Death	0.97	0.84	1.11	16	398	49118	366	42359	0.0	0.635	Fixed
8	General Disorders	8	Drowning	0.48	0.10	2.40	4	1	18457	3	16088	0.0	0.375	Fixed
8	General Disorders	9	Fatigue	0.60	0.19	1.93	7	4	24107	6	17554	0.0	0.392	Fixed
8	General Disorders	10	Gait disturbance	0.99	0.41	2.42	10	9	37094	9	34721	0.0	0.988	Fixed
8	General Disorders	11	General physical health deterioration	0.63	0.26	1.54	8	8	27868	13	25504	0.0	0.313	Fixed
8	General Disorders	12	Generalised oedema	0.74	0.28	1.98	8	7	29296	9	25489	0.0	0.547	Fixed
8	General Disorders	13	Hernia	0.76	0.18	3.24	4	3	16704	4	14343	9.0	0.714	Fixed
8	General Disorders	14	Impaired healing	1.36	0.54	3.42	7	12	27322	7	23511	0.0	0.509	Fixed
8	General Disorders	15	Incarcerated hernia	1.29	0.28	5.99	4	3	17204	2	17198	0.0	0.747	Fixed
8	General Disorders	16	Inflammation	1.73	0.47	6.41	5	7	22338	2	19579	0.0	0.409	Fixed
8	General Disorders	17	Malaise	0.83	0.27	2.59	6	6	24655	6	22289	0.0	0.748	Fixed
8	General Disorders	18	Multiple organ dysfunction syndrome	1.10	0.66	1.83	13	35	38424	28	34225	0.0	0.707	Fixed
8	General Disorders	19	Necrobiosis	0.56	0.13	2.35	5	2	21161	3	18522	0.0	0.429	Fixed
8	General Disorders	20	Necrosis	0.88	0.22	3.51	5	3	20128	3	18672	0.0	0.853	Fixed
8	General Disorders	21	Non-cardiac chest pain	0.92	0.76	1.11	18	239	50585	217	42848	0.0	0.363	Fixed
8	General Disorders	22	Oedema peripheral	0.52	0.29	0.95	13	17	41004	30	37092	0.0	0.035	Fixed
8	General Disorders	23	Peripheral swelling	0.38	0.14	1.00	8	4	30195	11	26116	0.0	0.049	Fixed
8	General Disorders	24	Pyrexia	0.73	0.47	1.15	14	42	45402	43	38845	0.0	0.176	Fixed
8	General Disorders	25	Stent-graft endoleak	1.06	0.30	3.71	6	5	24201	4	21442	0.0	0.924	Fixed
8	General Disorders	26	Sudden cardiac death	0.78	0.61	0.99	16	126	49125	150	42469	0.0	0.043	Fixed
8	General Disorders	27	Sudden death	1.00	0.77	1.30	15	125	48906	111	42348	0.0	0.977	Fixed
8	General Disorders	28	Systemic inflammatory response syndrome	1.55	0.50	4.77	7	7	27760	3	25386	0.0	0.444	Fixed
8	General Disorders	29	Vascular stent occlusion	0.96	0.27	3.41	6	4	25621	3	21417	0.0	0.943	Fixed
8	General Disorders	30	Vascular stent stenosis	0.99	0.46	2.13	7	13	28108	12	25348	0.0	0.974	Fixed
8	General Disorders	31	Vascular stent thrombosis	1.17	0.35	3.93	6	5	20881	4	20883	0.0	0.798	Fixed
9	Hepatobiliary Disorders	1	Bile duct obstruction	0.89	0.38	2.09	11	10	36593	8	29799	0.0	0.785	Fixed
9	Hepatobiliary Disorders	2	Bile duct stenosis	0.73	0.19	2.79	5	3	23875	4	21117	0.0	0.644	Fixed
9	Hepatobiliary Disorders	3	Bile duct stone	1.11	0.63	1.95	12	33	44537	25	37970	0.0	0.711	Fixed
9	Hepatobiliary Disorders	4	Biliary colic	0.94	0.30	2.95	7	5	30533	5	27768	0.0	0.909	Fixed
9	Hepatobiliary Disorders	5	Cholangitis	1.27	0.73	2.23	14	30	48576	20	41641	0.0	0.399	Fixed
9	Hepatobiliary Disorders	6	Cholangitis acute	1.32	0.61	2.85	11	15	34962	10	33503	0.0	0.475	Fixed
9	Hepatobiliary Disorders	7	Cholecystitis	0.91	0.67	1.23	22	90	52130	81	44138	0.0	0.539	Fixed
9	Hepatobiliary Disorders	8	Cholecystitis acute	0.96	0.71	1.28	17	101	47220	85	39955	0.0	0.764	Fixed
9	Hepatobiliary Disorders	9	Cholecystitis chronic	1.02	0.46	2.27	11	16	41633	13	35067	0.0	0.964	Fixed
9	Hepatobiliary Disorders	10	Cholelithiasis	0.99	0.74	1.30	19	121	50746	91	42959	0.0	0.917	Fixed
9	Hepatobiliary Disorders	11	Cholestasis	0.73	0.17	3.14	4	3	15860	3	12049	0.0	0.668	Fixed
9	Hepatobiliary Disorders	12	Drug-induced liver injury	0.58	0.21	1.59	9	5	33124	8	28648	0.0	0.287	Fixed
9	Hepatobiliary Disorders	13	Gallbladder polyp	1.22	0.25	5.91	4	3	17668	2	16218	0.0	0.806	Fixed
9	Hepatobiliary Disorders	14	Hepatic cirrhosis	0.84	0.53	1.33	15	37	48706	38	42150	0.0	0.463	Fixed
9	Hepatobiliary Disorders	15	Hepatic failure	0.85	0.38	1.93	9	10	33940	11	30125	0.0	0.706	Fixed
9	Hepatobiliary Disorders	16	Hepatic function abnormal	0.77	0.25	2.35	6	6	20341	8	17973	0.0	0.646	Fixed
9	Hepatobiliary Disorders	17	Hepatic steatosis	1.12	0.38	3.35	5	7	23503	4	16951	0.0	0.836	Fixed
9	Hepatobiliary Disorders	18	Hepatitis	1.05	0.28	3.91	5	4	16528	4	16424	0.0	0.945	Fixed
9	Hepatobiliary Disorders	19	Hepatitis acute	3.15	0.87	11.43	6	8	25327	0	22568	0.0	0.081	Fixed
9	Hepatobiliary Disorders	20	Hepatorenal syndrome	0.28	0.06	1.39	4	0	19747	4	18285	0.0	0.119	Fixed
9	Hepatobiliary Disorders	21	Ischaemic hepatitis	0.40	0.10	1.65	5	1	20825	5	18456	0.0	0.204	Fixed
9	Hepatobiliary Disorders	22	Jaundice	0.76	0.22	2.65	6	4	25861	5	23103	0.0	0.668	Fixed
9	Hepatobiliary Disorders	23	Jaundice cholestatic	0.83	0.25	2.70	7	4	24258	4	20447	0.0	0.752	Fixed
9	Hepatobiliary Disorders	24	Liver disorder	1.17	0.38	3.59	6	6	11923	4	10483	0.0	0.778	Fixed
9	Hepatobiliary Disorders	25	Liver injury	0.74	0.42	1.31	9	21	28415	26	25394	0.0	0.304	Fixed
9	Hepatobiliary Disorders	26	Non-alcoholic steatohepatitis	0.79	0.22	2.85	6	4	24218	4	20414	0.0	0.718	Fixed
9	Hepatobiliary Disorders	27	Portal vein thrombosis	0.47	0.12	1.79	4	3	20257	5	16060	0.0	0.269	Fixed
10	Immune System Disorders	1	Anaphylactic reaction	0.76	0.27	2.16	7	6	29956	8	27582	0.0	0.606	Fixed
10	Immune System Disorders	2	Drug hypersensitivity	0.86	0.36	2.08	7	10	23016	9	18574	0.0	0.745	Fixed
10	Immune System Disorders	3	Hypersensitivity	0.89	0.19	4.12	4	3	20903	2	15796	0.0	0.877	Fixed
10	Immune System Disorders	4	Sarcoidosis	0.86	0.20	3.79	4	3	19120	3	16366	0.0	0.844	Fixed
11	Infections And Infestations	1	Abdominal abscess	0.99	0.36	2.74	8	9	34803	6	28244	0.0	0.992	Fixed
11	Infections And Infestations	2	Abdominal sepsis	1.56	0.57	4.24	8	10	25554	5	24102	0.0	0.386	Fixed
11	Infections And Infestations	3	Abdominal wall abscess	1.37	0.41	4.53	6	8	28613	3	23498	0.0	0.605	Fixed
11	Infections And Infestations	4	Abscess	1.21	0.48	3.05	10	9	38487	5	31929	0.0	0.683	Fixed
11	Infections And Infestations	5	Abscess limb	0.91	0.56	1.47	14	43	44271	33	37026	0.0	0.705	Fixed
11	Infections And Infestations	6	Abscess neck	0.84	0.17	4.16	4	2	16684	2	13923	0.0	0.831	Fixed
11	Infections And Infestations	7	Acute sinusitis	0.79	0.19	3.26	5	3	23916	3	21545	0.0	0.748	Fixed
11	Infections And Infestations	8	Anal abscess	0.80	0.38	1.67	10	14	38030	16	31469	0.0	0.548	Fixed
11	Infections And Infestations	9	Appendicitis	1.10	0.75	1.62	16	68	49302	48	41940	0.0	0.634	Fixed
11	Infections And Infestations	10	Appendicitis perforated	0.58	0.21	1.59	8	7	25962	10	21916	0.0	0.289	Fixed
11	Infections And Infestations	11	Arthritis bacterial	0.66	0.33	1.31	9	15	34813	21	30994	0.0	0.239	Fixed
11	Infections And Infestations	12	Arthritis infective	1.04	0.29	3.76	4	6	16913	5	15464	0.0	0.951	Fixed
11	Infections And Infestations	13	Atypical pneumonia	1.05	0.41	2.71	9	9	37116	7	30550	0.0	0.918	Fixed
11	Infections And Infestations	14	Bacteraemia	1.06	0.53	2.11	12	20	42042	15	35204	0.0	0.877	Fixed
11	Infections And Infestations	15	Bacterial sepsis	0.78	0.35	1.76	11	11	41811	13	35245	0.0	0.550	Fixed
11	Infections And Infestations	16	Biliary sepsis	0.84	0.17	4.16	4	2	15977	2	14527	0.0	0.832	Fixed
11	Infections And Infestations	17	Bronchitis	0.61	0.46	0.81	16	88	49455	125	42629	1.8	0.001	Fixed
11	Infections And Infestations	18	Bronchitis bacterial	0.66	0.24	1.81	7	6	30693	8	26484	0.0	0.415	Fixed
11	Infections And Infestations	19	Bronchitis viral	0.71	0.24	2.08	8	5	32125	6	27017	0.0	0.534	Fixed
11	Infections And Infestations	20	Bursitis infective	0.90	0.26	3.11	5	4	22557	4	19798	0.0	0.869	Fixed
11	Infections And Infestations	21	Campylobacter gastroenteritis	0.84	0.23	3.07	6	4	23580	3	19282	0.0	0.795	Fixed
11	Infections And Infestations	22	Cellulitis	1.02	0.87	1.19	19	350	51064	280	43308	13.6	0.847	Fixed
11	Infections And Infestations	23	Cellulitis gangrenous	1.23	0.35	4.27	6	7	23968	3	20165	0.0	0.743	Fixed
11	Infections And Infestations	24	Cellulitis staphylococcal	1.49	0.42	5.27	6	6	26542	2	22729	0.0	0.532	Fixed
11	Infections And Infestations	25	Cholecystitis infective	1.71	0.73	3.99	9	18	35457	6	28652	0.0	0.216	Fixed
11	Infections And Infestations	26	Chronic sinusitis	1.71	0.43	6.77	5	7	21343	2	17529	0.0	0.448	Fixed
11	Infections And Infestations	27	Clostridium difficile colitis	1.45	0.74	2.85	11	25	43074	16	36509	0.0	0.275	Fixed
11	Infections And Infestations	28	Clostridium difficile infection	0.80	0.31	2.06	9	8	26767	11	25314	0.0	0.640	Fixed
11	Infections And Infestations	29	Covid-19	1.19	0.99	1.43	8	246	16903	208	16905	0.0	0.062	Fixed
11	Infections And Infestations	30	Covid-19 pneumonia	1.00	0.78	1.29	7	119	16298	121	16294	0.0	0.995	Fixed
11	Infections And Infestations	31	Cystitis	1.32	0.71	2.47	11	26	42051	18	36931	0.0	0.379	Fixed
11	Infections And Infestations	32	Dengue fever	0.98	0.42	2.28	11	13	29286	9	24731	0.0	0.969	Fixed
11	Infections And Infestations	33	Device related infection	1.39	0.67	2.88	11	19	37057	11	33244	0.0	0.380	Fixed
11	Infections And Infestations	34	Device related sepsis	0.89	0.24	3.26	6	4	19064	3	13959	0.0	0.863	Fixed
11	Infections And Infestations	35	Diabetic foot infection	1.21	0.83	1.75	13	76	47841	50	41275	0.0	0.324	Fixed
11	Infections And Infestations	36	Diabetic gangrene	0.97	0.58	1.64	12	36	45978	28	39412	0.0	0.913	Fixed
11	Infections And Infestations	37	Diarrhoea infectious	2.65	0.70	10.03	4	7	15464	2	15463	0.0	0.151	Fixed
11	Infections And Infestations	38	Diverticulitis	1.02	0.72	1.44	16	71	49235	60	42142	0.0	0.904	Fixed
11	Infections And Infestations	39	Ear infection	0.84	0.22	3.24	5	4	13705	3	10935	0.0	0.805	Fixed
11	Infections And Infestations	40	Empyema	0.96	0.27	3.37	6	4	23818	4	21456	0.0	0.944	Fixed
11	Infections And Infestations	41	Endocarditis	0.87	0.48	1.57	15	22	48971	24	42154	0.0	0.636	Fixed
11	Infections And Infestations	42	Endocarditis bacterial	0.77	0.21	2.85	5	4	20368	6	20358	0.0	0.691	Fixed
11	Infections And Infestations	43	Enteritis infectious	1.00	0.20	4.95	4	2	16138	2	16123	0.0	0.999	Fixed
11	Infections And Infestations	44	Enterococcal bacteraemia	0.88	0.22	3.51	5	3	19950	3	18494	0.0	0.853	Fixed
11	Infections And Infestations	45	Epididymitis	0.51	0.18	1.48	7	4	29222	9	24104	0.0	0.218	Fixed
11	Infections And Infestations	46	Erysipelas	0.80	0.55	1.15	15	64	46012	65	39042	0.0	0.229	Fixed
11	Infections And Infestations	47	Escherichia bacteraemia	0.93	0.23	3.74	5	4	21205	4	18453	0.0	0.924	Fixed
11	Infections And Infestations	48	Escherichia sepsis	0.56	0.21	1.50	10	6	40724	9	35603	0.0	0.251	Fixed
11	Infections And Infestations	49	Escherichia urinary tract infection	1.06	0.46	2.44	8	12	35110	9	28553	0.0	0.883	Fixed
11	Infections And Infestations	50	Fournier’s gangrene	1.18	0.31	4.47	5	4	14667	3	14655	0.0	0.807	Fixed
11	Infections And Infestations	51	Furuncle	0.58	0.15	2.32	5	2	14530	4	12174	0.0	0.443	Fixed
11	Infections And Infestations	52	Gallbladder empyema	0.71	0.14	3.50	4	2	16480	2	11372	0.0	0.670	Fixed
11	Infections And Infestations	53	Gangrene	1.02	0.77	1.36	17	134	49852	98	42927	24.7	0.883	Fixed
11	Infections And Infestations	54	Gas gangrene	2.52	0.51	12.49	4	4	18416	0	15660	0.0	0.257	Fixed
11	Infections And Infestations	55	Gastroenteritis	0.91	0.72	1.15	18	157	50530	145	43160	0.0	0.417	Fixed
11	Infections And Infestations	56	Gastroenteritis norovirus	1.10	0.24	5.10	4	3	22354	2	19589	0.0	0.906	Fixed
11	Infections And Infestations	57	Gastroenteritis rotavirus	1.46	0.29	7.21	4	3	19431	1	16671	0.0	0.646	Fixed
11	Infections And Infestations	58	Gastroenteritis salmonella	1.25	0.36	4.33	6	5	24610	3	22253	0.0	0.721	Fixed
11	Infections And Infestations	59	Gastroenteritis viral	1.42	0.64	3.16	12	20	41436	10	34618	0.0	0.391	Fixed
11	Infections And Infestations	60	Gastrointestinal infection	0.44	0.17	1.14	9	5	28872	13	22320	0.0	0.092	Fixed
11	Infections And Infestations	61	Groin abscess	0.51	0.15	1.72	5	3	24444	6	20238	0.0	0.278	Fixed
11	Infections And Infestations	62	Haematoma infection	1.17	0.33	4.11	6	5	26379	3	22176	0.0	0.812	Fixed
11	Infections And Infestations	63	Helicobacter gastritis	0.85	0.17	4.10	4	2	14717	3	14707	0.0	0.834	Fixed
11	Infections And Infestations	64	Helicobacter infection	0.73	0.17	3.14	4	3	19949	3	15744	0.0	0.669	Fixed
11	Infections And Infestations	65	Herpes zoster	0.65	0.33	1.29	14	14	44241	21	40036	0.0	0.220	Fixed
11	Infections And Infestations	66	Hiv infection	0.39	0.10	1.54	5	1	19858	5	18408	0.0	0.177	Fixed
11	Infections And Infestations	67	Implant site infection	1.73	0.35	8.58	4	3	15931	1	15927	0.0	0.501	Fixed
11	Infections And Infestations	68	Infected dermal cyst	1.46	0.29	7.21	4	3	11154	1	9701	0.0	0.646	Fixed
11	Infections And Infestations	69	Infected skin ulcer	0.84	0.50	1.40	14	31	48446	31	41886	0.0	0.501	Fixed
11	Infections And Infestations	70	Infection	0.69	0.31	1.52	11	11	35637	17	32879	0.0	0.353	Fixed
11	Infections And Infestations	71	Infectious pleural effusion	1.37	0.50	3.73	8	8	21612	4	18882	0.0	0.537	Fixed
11	Infections And Infestations	72	Infective exacerbation of chronic obstructive airways disease	0.72	0.29	1.78	9	7	28283	11	28273	0.0	0.478	Fixed
11	Infections And Infestations	73	Influenza	0.89	0.60	1.32	15	56	48858	54	42095	0.0	0.571	Fixed
11	Infections And Infestations	74	Intervertebral discitis	0.66	0.24	1.83	7	6	21683	10	20226	0.0	0.427	Fixed
11	Infections And Infestations	75	Klebsiella bacteraemia	0.84	0.17	4.16	4	2	22354	2	19589	0.0	0.831	Fixed
11	Infections And Infestations	76	Klebsiella infection	0.71	0.14	3.51	4	2	10829	2	7027	0.0	0.672	Fixed
11	Infections And Infestations	77	Klebsiella sepsis	0.66	0.14	3.08	4	2	22484	3	19727	0.0	0.598	Fixed
11	Infections And Infestations	78	Labyrinthitis	0.33	0.09	1.16	6	1	18956	6	13851	0.0	0.083	Fixed
11	Infections And Infestations	79	Laryngitis	1.02	0.26	4.04	5	5	14093	2	9483	0.0	0.972	Fixed
11	Infections And Infestations	80	Liver abscess	1.02	0.45	2.35	10	13	39770	9	33204	0.0	0.954	Fixed
11	Infections And Infestations	81	Localised infection	1.13	0.76	1.70	14	67	48301	45	41737	0.0	0.545	Fixed
11	Infections And Infestations	82	Lower respiratory tract infection	0.71	0.46	1.10	14	41	48446	47	41886	0.0	0.121	Fixed
11	Infections And Infestations	83	Lower respiratory tract infection bacterial	0.43	0.09	2.00	4	2	16408	5	14051	18.3	0.281	Fixed
11	Infections And Infestations	84	Lung abscess	1.00	0.25	4.00	5	3	18082	3	18071	0.0	1.000	Fixed
11	Infections And Infestations	85	Lung infection	0.85	0.35	2.03	6	10	21175	10	17370	0.0	0.711	Fixed
11	Infections And Infestations	86	Lyme disease	1.03	0.21	4.99	4	3	21122	2	16015	0.0	0.972	Fixed
11	Infections And Infestations	87	Mastoiditis	1.56	0.47	5.17	5	7	21914	4	21896	0.0	0.469	Fixed
11	Infections And Infestations	88	Mediastinitis	0.28	0.07	1.04	5	1	20736	7	18375	0.0	0.056	Fixed
11	Infections And Infestations	89	Medical device site infection	1.08	0.26	4.54	5	3	20982	2	19527	0.0	0.912	Fixed
11	Infections And Infestations	90	Meningitis	0.56	0.12	2.62	4	2	18347	3	14540	0.0	0.463	Fixed
11	Infections And Infestations	91	Meningitis bacterial	0.48	0.10	2.40	4	1	12032	3	9668	0.0	0.375	Fixed
11	Infections And Infestations	92	Meningitis viral	0.70	0.15	3.41	4	3	17478	2	13023	0.0	0.663	Fixed
11	Infections And Infestations	93	Muscle abscess	1.21	0.25	5.74	4	4	22058	2	16952	0.0	0.810	Fixed
11	Infections And Infestations	94	Necrotising fasciitis	0.87	0.35	2.18	6	9	24226	9	22769	0.0	0.765	Fixed
11	Infections And Infestations	95	Orchitis	0.79	0.30	2.06	9	9	36774	9	32562	0.0	0.625	Fixed
11	Infections And Infestations	96	Osteomyelitis	1.07	0.83	1.39	15	149	48928	110	42369	0.0	0.607	Fixed
11	Infections And Infestations	97	Osteomyelitis acute	1.50	0.59	3.82	7	11	27464	5	24888	0.0	0.392	Fixed
11	Infections And Infestations	98	Osteomyelitis chronic	2.07	0.89	4.81	10	15	36984	4	33173	0.0	0.089	Fixed
11	Infections And Infestations	99	Otitis externa	0.64	0.19	2.09	7	4	32384	5	25828	7.8	0.457	Fixed
11	Infections And Infestations	100	Otitis media	1.10	0.36	3.40	8	6	26892	3	22845	0.0	0.863	Fixed
11	Infections And Infestations	101	Paronychia	0.71	0.14	3.50	4	2	16574	2	12375	4.3	0.671	Fixed
11	Infections And Infestations	102	Pelvic abscess	1.00	0.27	3.66	6	4	19613	3	18167	0.0	0.998	Fixed
11	Infections And Infestations	103	Perineal abscess	0.90	0.26	3.11	6	4	21823	4	20364	0.0	0.868	Fixed
11	Infections And Infestations	104	Periodontitis	0.59	0.19	1.85	7	3	27255	6	24888	0.0	0.364	Fixed
11	Infections And Infestations	105	Peritonitis	1.27	0.63	2.54	11	25	42737	14	36175	0.0	0.500	Fixed
11	Infections And Infestations	106	Peritonitis bacterial	0.46	0.11	1.89	5	1	19863	5	19853	0.0	0.280	Fixed
11	Infections And Infestations	107	Peritonsillar abscess	0.83	0.32	2.13	11	7	40956	7	34393	0.0	0.697	Fixed
11	Infections And Infestations	108	Pharyngitis	1.14	0.34	3.79	7	5	27652	3	23350	0.0	0.828	Fixed
11	Infections And Infestations	109	Pneumonia	0.85	0.78	0.93	25	1010	53966	1054	45567	0.0	0.000	Fixed
11	Infections And Infestations	110	Pneumonia bacterial	0.53	0.36	0.78	14	39	46155	76	39599	0.0	0.001	Fixed
11	Infections And Infestations	111	Pneumonia influenzal	1.33	0.43	4.14	7	7	24569	3	18014	0.0	0.618	Fixed
11	Infections And Infestations	112	Pneumonia pneumococcal	0.48	0.14	1.70	6	2	26652	6	24277	0.0	0.258	Fixed
11	Infections And Infestations	113	Pneumonia staphylococcal	1.00	0.21	4.84	4	3	19571	2	16816	0.0	0.999	Fixed
11	Infections And Infestations	114	Pneumonia streptococcal	0.61	0.14	2.65	4	2	19369	4	19357	0.0	0.513	Fixed
11	Infections And Infestations	115	Pneumonia viral	0.56	0.21	1.50	6	6	25491	13	25473	0.0	0.246	Fixed
11	Infections And Infestations	116	Post procedural infection	1.38	0.63	3.00	7	18	24745	10	20841	0.0	0.419	Fixed
11	Infections And Infestations	117	Postoperative abscess	0.95	0.27	3.41	5	5	22317	4	18112	0.0	0.943	Fixed
11	Infections And Infestations	118	Postoperative wound infection	1.04	0.67	1.62	15	50	48775	36	41680	0.0	0.853	Fixed
11	Infections And Infestations	119	Psoas abscess	1.22	0.25	6.06	4	3	16168	1	12365	0.0	0.805	Fixed
11	Infections And Infestations	120	Pulmonary sepsis	1.10	0.55	2.18	13	17	35835	14	34383	0.0	0.785	Fixed
11	Infections And Infestations	121	Pulmonary tuberculosis	0.49	0.21	1.15	11	7	43492	14	36929	0.0	0.101	Fixed
11	Infections And Infestations	122	Pyelonephritis	1.01	0.69	1.49	15	57	48928	50	42369	0.0	0.940	Fixed
11	Infections And Infestations	123	Pyelonephritis acute	1.07	0.69	1.67	14	48	48446	38	41886	0.0	0.755	Fixed
11	Infections And Infestations	124	Pyelonephritis chronic	0.72	0.27	1.94	7	7	32257	8	25698	0.0	0.519	Fixed
11	Infections And Infestations	125	Rectal abscess	1.38	0.38	4.99	4	5	16446	3	16439	0.0	0.624	Fixed
11	Infections And Infestations	126	Renal abscess	0.47	0.10	2.17	4	1	19537	4	19528	0.0	0.332	Fixed
11	Infections And Infestations	127	Respiratory syncytial virus infection	1.38	0.31	6.08	4	4	17040	2	14293	0.0	0.668	Fixed
11	Infections And Infestations	128	Respiratory tract infection	0.49	0.30	0.79	16	29	49347	52	42688	0.0	0.003	Fixed
11	Infections And Infestations	129	Scrotal abscess	0.92	0.29	2.86	6	7	29149	6	24033	0.0	0.883	Fixed
11	Infections And Infestations	130	Sepsis	1.01	0.84	1.22	20	256	51475	223	43956	0.0	0.895	Fixed
11	Infections And Infestations	131	Septic shock	0.84	0.66	1.08	19	120	51041	128	43854	0.0	0.184	Fixed
11	Infections And Infestations	132	Sinusitis	0.40	0.14	1.11	7	5	30038	10	23486	0.0	0.078	Fixed
11	Infections And Infestations	133	Skin infection	1.13	0.41	3.11	9	8	35597	5	30493	0.0	0.812	Fixed
11	Infections And Infestations	134	Soft tissue infection	1.96	0.74	5.22	10	12	34035	3	32577	0.0	0.176	Fixed
11	Infections And Infestations	135	Staphylococcal bacteraemia	0.82	0.35	1.93	10	9	32557	10	29800	0.0	0.650	Fixed
11	Infections And Infestations	136	Staphylococcal infection	1.27	0.56	2.86	9	15	35542	9	28988	0.0	0.571	Fixed
11	Infections And Infestations	137	Staphylococcal sepsis	0.77	0.33	1.79	11	12	42347	13	35780	0.0	0.547	Fixed
11	Infections And Infestations	138	Staphylococcal skin infection	0.61	0.15	2.54	5	2	21771	3	16658	0.0	0.495	Fixed
11	Infections And Infestations	139	Streptococcal bacteraemia	0.52	0.15	1.76	6	3	27389	6	23179	0.0	0.295	Fixed
11	Infections And Infestations	140	Streptococcal infection	1.24	0.30	5.10	5	4	14512	2	13059	0.0	0.768	Fixed
11	Infections And Infestations	141	Streptococcal sepsis	0.81	0.24	2.80	6	4	25116	4	20912	0.0	0.741	Fixed
11	Infections And Infestations	142	Subcutaneous abscess	1.33	0.56	3.13	11	14	28019	7	23608	0.0	0.516	Fixed
11	Infections And Infestations	143	Suspected covid-19	0.98	0.52	1.86	4	18	13562	19	13551	0.0	0.957	Fixed
11	Infections And Infestations	144	Tonsillitis	1.25	0.36	4.35	6	7	26407	3	21298	0.0	0.723	Fixed
11	Infections And Infestations	145	Tooth abscess	1.51	0.38	6.03	5	4	18823	2	18807	0.0	0.561	Fixed
11	Infections And Infestations	146	Tracheobronchitis	1.25	0.57	2.72	11	17	41130	9	34569	0.0	0.576	Fixed
11	Infections And Infestations	147	Tuberculosis	0.61	0.17	2.15	6	3	26397	5	21291	0.0	0.443	Fixed
11	Infections And Infestations	148	Upper respiratory tract infection	0.94	0.57	1.56	15	33	48928	30	42369	0.0	0.817	Fixed
11	Infections And Infestations	149	Urinary tract infection	0.95	0.81	1.12	22	332	52145	300	44140	0.0	0.549	Fixed
11	Infections And Infestations	150	Urinary tract infection bacterial	0.92	0.50	1.69	6	21	25071	22	22318	0.0	0.786	Fixed
11	Infections And Infestations	151	Urinary tract infection fungal	1.56	0.33	7.49	4	5	17671	1	12561	0.0	0.577	Fixed
11	Infections And Infestations	152	Urosepsis	1.00	0.75	1.34	15	109	48923	91	42123	0.0	0.998	Fixed
11	Infections And Infestations	153	Vestibular neuronitis	0.43	0.13	1.42	6	3	29080	6	22523	0.0	0.164	Fixed
11	Infections And Infestations	154	Viral infection	1.10	0.54	2.26	9	24	36166	14	29614	0.0	0.791	Fixed
11	Infections And Infestations	155	Viral upper respiratory tract infection	1.09	0.41	2.89	10	8	33945	5	29209	0.0	0.861	Fixed
11	Infections And Infestations	156	Wound abscess	1.00	0.21	4.84	4	3	17760	2	16304	0.0	0.998	Fixed
11	Infections And Infestations	157	Wound infection	1.09	0.66	1.82	12	42	41214	27	34386	0.0	0.729	Fixed
11	Infections And Infestations	158	Wound sepsis	1.08	0.26	4.45	5	4	19606	2	14499	0.0	0.915	Fixed
12	Injury, Poisoning And Procedural Complications	1	Accidental overdose	1.21	0.47	3.09	8	10	33061	7	28852	0.0	0.693	Fixed
12	Injury, Poisoning And Procedural Complications	2	Acetabulum fracture	1.28	0.40	4.07	6	7	24945	4	21143	0.0	0.674	Fixed
12	Injury, Poisoning And Procedural Complications	3	Alcohol poisoning	0.57	0.18	1.79	5	4	17284	8	15829	0.0	0.334	Fixed
12	Injury, Poisoning And Procedural Complications	4	Animal bite	1.12	0.28	4.46	5	4	14320	2	10520	0.0	0.877	Fixed
12	Injury, Poisoning And Procedural Complications	5	Ankle fracture	1.25	0.84	1.84	18	73	50327	45	42640	0.0	0.267	Fixed
12	Injury, Poisoning And Procedural Complications	6	Avulsion fracture	1.44	0.30	6.97	4	4	20617	1	15510	0.0	0.651	Fixed
12	Injury, Poisoning And Procedural Complications	7	Back injury	0.79	0.21	2.93	6	3	28180	3	23068	0.0	0.728	Fixed
12	Injury, Poisoning And Procedural Complications	8	Bone contusion	0.49	0.10	2.40	4	1	19119	3	17664	0.0	0.376	Fixed
12	Injury, Poisoning And Procedural Complications	9	Brain contusion	0.61	0.22	1.68	8	6	35421	9	28858	0.0	0.343	Fixed
12	Injury, Poisoning And Procedural Complications	10	Burns second degree	1.24	0.30	5.10	5	4	20900	2	20515	0.0	0.768	Fixed
12	Injury, Poisoning And Procedural Complications	11	Cervical vertebral fracture	0.49	0.21	1.14	11	7	29378	14	24566	0.0	0.097	Fixed
12	Injury, Poisoning And Procedural Complications	12	Chest injury	1.24	0.30	5.09	5	4	20606	2	18237	0.0	0.769	Fixed
12	Injury, Poisoning And Procedural Complications	13	Clavicle fracture	0.71	0.27	1.82	10	6	31578	8	27665	0.0	0.473	Fixed
12	Injury, Poisoning And Procedural Complications	14	Concussion	1.10	0.57	2.12	12	23	40787	14	34232	0.0	0.772	Fixed
12	Injury, Poisoning And Procedural Complications	15	Contusion	0.76	0.42	1.40	11	23	40502	23	33935	0.0	0.380	Fixed
12	Injury, Poisoning And Procedural Complications	16	Coronary artery restenosis	0.60	0.25	1.43	7	9	27436	12	23627	0.0	0.253	Fixed
12	Injury, Poisoning And Procedural Complications	17	Craniocerebral injury	1.29	0.69	2.39	14	29	45669	16	38841	0.0	0.421	Fixed
12	Injury, Poisoning And Procedural Complications	18	Facial bones fracture	1.53	0.75	3.11	9	23	38335	12	31768	0.0	0.244	Fixed
12	Injury, Poisoning And Procedural Complications	19	Fall	1.05	0.82	1.34	18	152	50144	123	42803	0.0	0.708	Fixed
12	Injury, Poisoning And Procedural Complications	20	Femoral neck fracture	0.97	0.62	1.51	16	49	49453	41	42636	0.0	0.885	Fixed
12	Injury, Poisoning And Procedural Complications	21	Femur fracture	0.97	0.71	1.31	16	93	49319	86	42766	0.0	0.835	Fixed
12	Injury, Poisoning And Procedural Complications	22	Fibula fracture	1.20	0.62	2.33	13	21	45952	14	39390	0.0	0.594	Fixed
12	Injury, Poisoning And Procedural Complications	23	Foot fracture	0.87	0.51	1.48	12	27	43587	29	37034	0.0	0.599	Fixed
12	Injury, Poisoning And Procedural Complications	24	Forearm fracture	0.56	0.17	1.86	6	3	22359	6	19601	0.0	0.343	Fixed
12	Injury, Poisoning And Procedural Complications	25	Fracture displacement	0.82	0.20	3.43	5	3	23840	2	17285	0.0	0.787	Fixed
12	Injury, Poisoning And Procedural Complications	26	Fractured sacrum	1.66	0.37	7.48	4	5	20295	2	20287	0.0	0.512	Fixed
12	Injury, Poisoning And Procedural Complications	27	Hand fracture	1.12	0.57	2.19	10	21	36480	16	31127	0.0	0.735	Fixed
12	Injury, Poisoning And Procedural Complications	28	Head injury	0.82	0.48	1.40	15	32	48510	32	41676	0.0	0.458	Fixed
12	Injury, Poisoning And Procedural Complications	29	Heat stroke	1.45	0.29	7.21	4	3	16319	1	14862	0.0	0.646	Fixed
12	Injury, Poisoning And Procedural Complications	30	Hip fracture	0.99	0.71	1.40	17	81	50058	69	42588	0.0	0.971	Fixed
12	Injury, Poisoning And Procedural Complications	31	Humerus fracture	0.88	0.61	1.26	16	71	49125	65	42469	0.0	0.478	Fixed
12	Injury, Poisoning And Procedural Complications	32	Incisional hernia	2.12	0.80	5.61	7	13	34206	4	28720	0.0	0.132	Fixed
12	Injury, Poisoning And Procedural Complications	33	Injury	1.28	0.28	5.85	4	4	15857	2	13503	0.0	0.749	Fixed
12	Injury, Poisoning And Procedural Complications	34	Intentional overdose	0.64	0.17	2.41	5	3	22355	4	17247	0.0	0.505	Fixed
12	Injury, Poisoning And Procedural Complications	35	Jaw fracture	1.15	0.34	3.88	6	5	27121	4	24355	0.0	0.826	Fixed
12	Injury, Poisoning And Procedural Complications	36	Joint dislocation	0.96	0.43	2.14	12	15	42196	11	35396	0.0	0.919	Fixed
12	Injury, Poisoning And Procedural Complications	37	Joint injury	0.98	0.37	2.58	9	9	34695	6	28028	0.0	0.967	Fixed
12	Injury, Poisoning And Procedural Complications	38	Laceration	1.36	0.40	4.65	6	7	19940	2	15692	0.0	0.624	Fixed
12	Injury, Poisoning And Procedural Complications	39	Ligament rupture	1.81	0.44	7.41	5	6	20496	1	16689	0.0	0.408	Fixed
12	Injury, Poisoning And Procedural Complications	40	Ligament sprain	0.31	0.11	0.83	7	3	27004	12	20452	0.0	0.020	Fixed
12	Injury, Poisoning And Procedural Complications	41	Limb crushing injury	0.55	0.15	2.04	6	2	24537	4	21575	0.0	0.372	Fixed
12	Injury, Poisoning And Procedural Complications	42	Limb injury	1.53	0.84	2.78	15	33	46008	15	38817	0.0	0.163	Fixed
12	Injury, Poisoning And Procedural Complications	43	Limb traumatic amputation	1.70	0.35	8.26	4	4	19212	1	16452	0.0	0.508	Fixed
12	Injury, Poisoning And Procedural Complications	44	Lower limb fracture	0.69	0.34	1.38	10	17	38175	21	31618	21.0	0.292	Fixed
12	Injury, Poisoning And Procedural Complications	45	Lumbar vertebral fracture	1.10	0.56	2.18	10	21	38805	17	34596	0.0	0.775	Fixed
12	Injury, Poisoning And Procedural Complications	46	Meniscus injury	1.53	0.70	3.38	11	23	40783	9	33976	1.8	0.289	Fixed
12	Injury, Poisoning And Procedural Complications	47	Multiple fractures	0.81	0.31	2.08	8	7	32495	9	30126	0.0	0.661	Fixed
12	Injury, Poisoning And Procedural Complications	48	Multiple injuries	0.63	0.22	1.76	7	5	28576	8	24768	0.0	0.377	Fixed
12	Injury, Poisoning And Procedural Complications	49	Muscle injury	0.84	0.17	4.16	4	2	13187	2	10824	0.0	0.830	Fixed
12	Injury, Poisoning And Procedural Complications	50	Muscle strain	3.80	0.79	18.23	4	6	16227	0	16220	0.0	0.095	Fixed
12	Injury, Poisoning And Procedural Complications	51	Overdose	0.70	0.30	1.62	8	8	28700	11	24887	0.0	0.409	Fixed
12	Injury, Poisoning And Procedural Complications	52	Patella fracture	0.90	0.42	1.93	12	14	41751	13	37541	0.0	0.788	Fixed
12	Injury, Poisoning And Procedural Complications	53	Pelvic fracture	0.73	0.37	1.43	13	16	43761	19	37105	0.0	0.364	Fixed
12	Injury, Poisoning And Procedural Complications	54	Peripheral artery restenosis	0.55	0.13	2.31	4	3	19451	5	15648	0.0	0.413	Fixed
12	Injury, Poisoning And Procedural Complications	55	Periprocedural myocardial infarction	1.22	0.25	5.90	4	3	22354	2	19589	0.0	0.807	Fixed
12	Injury, Poisoning And Procedural Complications	56	Periprosthetic fracture	0.90	0.28	2.90	6	5	22137	5	19778	0.0	0.859	Fixed
12	Injury, Poisoning And Procedural Complications	57	Post procedural complication	0.70	0.34	1.43	6	13	21931	18	20472	0.0	0.325	Fixed
12	Injury, Poisoning And Procedural Complications	58	Post procedural haematoma	1.35	0.54	3.34	9	12	35409	8	32649	0.0	0.522	Fixed
12	Injury, Poisoning And Procedural Complications	59	Post procedural haematuria	1.41	0.41	4.89	6	7	25973	3	23608	0.0	0.590	Fixed
12	Injury, Poisoning And Procedural Complications	60	Post procedural haemorrhage	1.52	0.79	2.90	14	27	45845	14	39027	0.0	0.208	Fixed
12	Injury, Poisoning And Procedural Complications	61	Post procedural myocardial infarction	1.10	0.24	5.11	4	3	20497	2	17746	0.0	0.905	Fixed
12	Injury, Poisoning And Procedural Complications	62	Postoperative ileus	1.45	0.29	7.20	4	3	21548	1	19177	0.0	0.647	Fixed
12	Injury, Poisoning And Procedural Complications	63	Postoperative respiratory failure	1.12	0.34	3.64	7	5	30137	3	25934	0.0	0.855	Fixed
12	Injury, Poisoning And Procedural Complications	64	Postoperative thoracic procedure complication	1.46	0.35	6.13	4	5	22244	2	18041	0.0	0.602	Fixed
12	Injury, Poisoning And Procedural Complications	65	Postoperative wound complication	2.36	0.75	7.45	5	10	21521	2	17320	0.0	0.142	Fixed
12	Injury, Poisoning And Procedural Complications	66	Procedural pain	1.00	0.40	2.50	9	10	33947	7	29494	0.0	0.993	Fixed
12	Injury, Poisoning And Procedural Complications	67	Procedural shock	1.24	0.30	5.09	5	4	19251	2	18967	0.0	0.770	Fixed
12	Injury, Poisoning And Procedural Complications	68	Pubis fracture	1.42	0.47	4.23	6	9	24555	4	20748	0.0	0.534	Fixed
12	Injury, Poisoning And Procedural Complications	69	Radius fracture	1.03	0.61	1.73	11	34	43610	27	37044	0.0	0.919	Fixed
12	Injury, Poisoning And Procedural Complications	70	Rib fracture	1.01	0.70	1.46	17	74	50005	58	43081	0.0	0.948	Fixed
12	Injury, Poisoning And Procedural Complications	71	Road traffic accident	1.24	0.76	2.02	14	45	48323	28	41757	0.0	0.393	Fixed
12	Injury, Poisoning And Procedural Complications	72	Skin injury	0.91	0.25	3.33	5	4	20128	4	18672	0.0	0.889	Fixed
12	Injury, Poisoning And Procedural Complications	73	Skin laceration	0.95	0.30	3.05	6	6	20918	5	18159	0.0	0.934	Fixed
12	Injury, Poisoning And Procedural Complications	74	Skull fracture	0.66	0.20	2.16	4	7	19321	7	15123	0.0	0.493	Fixed
12	Injury, Poisoning And Procedural Complications	75	Skull fractured base	1.58	0.41	6.08	5	7	22317	2	18112	0.0	0.509	Fixed
12	Injury, Poisoning And Procedural Complications	76	Soft tissue injury	1.18	0.24	5.73	4	3	16674	2	16672	0.0	0.835	Fixed
12	Injury, Poisoning And Procedural Complications	77	Spinal fracture	1.19	0.59	2.39	13	19	46397	12	39731	0.0	0.623	Fixed
12	Injury, Poisoning And Procedural Complications	78	Splenic rupture	1.45	0.29	7.21	4	3	18250	1	15892	0.0	0.646	Fixed
12	Injury, Poisoning And Procedural Complications	79	Stab wound	1.08	0.26	4.45	5	4	27349	2	22238	0.0	0.914	Fixed
12	Injury, Poisoning And Procedural Complications	80	Sternal fracture	0.90	0.32	2.51	7	7	30744	6	26532	0.0	0.836	Fixed
12	Injury, Poisoning And Procedural Complications	81	Subarachnoid haemorrhage	0.66	0.28	1.57	4	9	16564	13	15110	0.0	0.348	Fixed
12	Injury, Poisoning And Procedural Complications	82	Subcutaneous haematoma	2.52	0.51	12.48	4	4	19747	0	18285	0.0	0.258	Fixed
12	Injury, Poisoning And Procedural Complications	83	Subdural haematoma	1.05	0.68	1.60	15	50	48520	40	41858	0.0	0.839	Fixed
12	Injury, Poisoning And Procedural Complications	84	Subdural haemorrhage	1.15	0.47	2.82	11	11	38102	7	31548	0.0	0.763	Fixed
12	Injury, Poisoning And Procedural Complications	85	Tendon injury	0.60	0.21	1.69	7	5	26872	9	23068	0.0	0.333	Fixed
12	Injury, Poisoning And Procedural Complications	86	Tendon rupture	0.50	0.25	0.99	12	11	42462	22	35910	0.0	0.048	Fixed
12	Injury, Poisoning And Procedural Complications	87	Thermal burn	1.09	0.44	2.69	9	11	29172	9	24601	0.0	0.846	Fixed
12	Injury, Poisoning And Procedural Complications	88	Thoracic vertebral fracture	0.52	0.26	1.08	10	12	40703	21	34136	0.0	0.079	Fixed
12	Injury, Poisoning And Procedural Complications	89	Toxicity to various agents	0.43	0.19	0.99	10	6	34765	17	29657	0.0	0.049	Fixed
12	Injury, Poisoning And Procedural Complications	90	Traumatic fracture	1.98	0.50	7.78	4	10	16337	3	16324	14.4	0.329	Fixed
12	Injury, Poisoning And Procedural Complications	91	Traumatic haematoma	1.02	0.31	3.31	7	5	25714	3	19163	0.0	0.980	Fixed
12	Injury, Poisoning And Procedural Complications	92	Traumatic haemothorax	0.80	0.19	3.36	5	2	22136	3	22120	0.0	0.763	Fixed
12	Injury, Poisoning And Procedural Complications	93	Traumatic intracranial haemorrhage	0.79	0.34	1.85	11	9	37062	10	30306	0.0	0.589	Fixed
12	Injury, Poisoning And Procedural Complications	94	Ulna fracture	1.22	0.55	2.68	9	16	35766	9	29212	0.0	0.628	Fixed
12	Injury, Poisoning And Procedural Complications	95	Upper limb fracture	1.12	0.61	2.06	11	26	42515	19	35951	0.0	0.726	Fixed
12	Injury, Poisoning And Procedural Complications	96	Vascular graft occlusion	1.25	0.40	3.87	5	8	23878	4	21512	0.0	0.702	Fixed
12	Injury, Poisoning And Procedural Complications	97	Vascular graft thrombosis	0.88	0.22	3.51	5	3	20173	3	17816	0.0	0.853	Fixed
12	Injury, Poisoning And Procedural Complications	98	Vascular pseudoaneurysm	0.55	0.20	1.50	9	6	32034	11	25480	0.0	0.242	Fixed
12	Injury, Poisoning And Procedural Complications	99	Wound	0.74	0.32	1.68	9	12	35758	13	29098	0.0	0.469	Fixed
12	Injury, Poisoning And Procedural Complications	100	Wound dehiscence	1.25	0.48	3.27	7	10	29025	6	23915	0.0	0.644	Fixed
12	Injury, Poisoning And Procedural Complications	101	Wound necrosis	1.22	0.25	5.90	4	3	19655	2	18199	0.0	0.806	Fixed
12	Injury, Poisoning And Procedural Complications	102	Wrist fracture	1.09	0.58	2.05	11	20	39222	17	35403	0.0	0.792	Fixed
13	Investigations	1	Alanine aminotransferase increased	0.93	0.35	2.50	6	8	19769	7	15965	0.0	0.883	Fixed
13	Investigations	2	Anticoagulation drug level above therapeutic	0.79	0.29	2.12	5	7	19606	8	14499	0.0	0.637	Fixed
13	Investigations	3	Blood creatine phosphokinase increased	1.45	0.32	6.50	4	5	18457	2	16088	0.0	0.626	Fixed
13	Investigations	4	Blood creatinine increased	0.71	0.52	0.98	16	64	49241	88	42415	0.0	0.038	Fixed
13	Investigations	5	Blood glucose increased	0.48	0.21	1.09	10	8	35774	20	31574	0.0	0.080	Fixed
13	Investigations	6	Blood pressure increased	0.78	0.31	1.99	11	8	38752	7	31682	0.0	0.605	Fixed
13	Investigations	7	Catheterisation cardiac	0.87	0.41	1.85	6	13	25347	13	21545	0.0	0.726	Fixed
13	Investigations	8	Ejection fraction decreased	0.51	0.18	1.41	8	4	20749	11	18391	0.0	0.194	Fixed
13	Investigations	9	Electrocardiogram qt prolonged	0.85	0.17	4.11	4	2	15209	3	15210	0.0	0.837	Fixed
13	Investigations	10	Glomerular filtration rate decreased	0.69	0.30	1.59	9	10	32217	13	28008	0.0	0.381	Fixed
13	Investigations	11	Hepatic enzyme increased	1.24	0.55	2.83	10	17	37590	8	30770	0.0	0.601	Fixed
13	Investigations	12	International normalised ratio increased	0.40	0.12	1.31	7	1	24723	8	24714	0.0	0.128	Fixed
13	Investigations	13	Liver function test increased	0.79	0.25	2.48	6	5	25753	5	21555	0.0	0.682	Fixed
13	Investigations	14	Transaminases increased	0.84	0.27	2.61	7	5	30014	5	24901	0.0	0.764	Fixed
13	Investigations	15	Troponin increased	1.12	0.54	2.30	8	16	29262	13	25447	0.0	0.765	Fixed
13	Investigations	16	Weight decreased	0.61	0.21	1.80	6	6	24469	7	20656	0.0	0.373	Fixed
14	Metabolism And Nutrition Disorders	1	Acidosis	0.71	0.15	3.46	4	2	9802	3	8356	0.0	0.676	Fixed
14	Metabolism And Nutrition Disorders	2	Cachexia	1.77	0.56	5.55	7	8	17606	3	17596	0.0	0.329	Fixed
14	Metabolism And Nutrition Disorders	3	Decreased appetite	0.76	0.26	2.17	8	6	28649	7	24839	0.0	0.604	Fixed
14	Metabolism And Nutrition Disorders	4	Dehydration	0.94	0.72	1.23	15	114	48706	109	42150	0.0	0.668	Fixed
14	Metabolism And Nutrition Disorders	5	Diabetes mellitus	0.59	0.45	0.79	13	85	45127	125	38357	0.0	0.000	Fixed
14	Metabolism And Nutrition Disorders	6	Diabetes mellitus inadequate control	0.59	0.46	0.77	16	100	49277	144	42414	0.0	0.000	Fixed
14	Metabolism And Nutrition Disorders	7	Diabetic complication	0.43	0.12	1.58	6	1	21629	5	19268	0.0	0.203	Fixed
14	Metabolism And Nutrition Disorders	8	Diabetic ketoacidosis	1.72	1.21	2.46	19	114	49764	49	42038	0.0	0.003	Fixed
14	Metabolism And Nutrition Disorders	9	Diabetic metabolic decompensation	0.67	0.46	0.96	12	54	37366	74	31986	0.0	0.028	Fixed
14	Metabolism And Nutrition Disorders	10	Electrolyte imbalance	0.60	0.25	1.48	9	5	30804	11	30789	0.0	0.272	Fixed
14	Metabolism And Nutrition Disorders	11	Fluid overload	0.50	0.28	0.92	12	15	38585	29	31929	0.0	0.026	Fixed
14	Metabolism And Nutrition Disorders	12	Fluid retention	1.28	0.27	6.13	4	3	16446	3	16439	0.0	0.759	Fixed
14	Metabolism And Nutrition Disorders	13	Gout	0.73	0.44	1.20	14	30	46506	37	39953	0.0	0.211	Fixed
14	Metabolism And Nutrition Disorders	14	Hypercalcaemia	0.86	0.31	2.43	8	7	33870	7	29659	0.0	0.782	Fixed
14	Metabolism And Nutrition Disorders	15	Hyperglycaemia	0.53	0.42	0.68	19	107	50664	181	43600	0.0	0.000	Fixed
14	Metabolism And Nutrition Disorders	16	Hyperglycaemic hyperosmolar nonketotic syndrome	0.45	0.21	0.98	10	7	32476	22	32464	0.0	0.044	Fixed
14	Metabolism And Nutrition Disorders	17	Hyperkalaemia	0.84	0.63	1.11	17	102	49693	112	42872	0.0	0.215	Fixed
14	Metabolism And Nutrition Disorders	18	Hypernatraemia	0.88	0.22	3.51	5	3	21246	3	18881	0.0	0.853	Fixed
14	Metabolism And Nutrition Disorders	19	Hypocalcaemia	0.88	0.22	3.51	5	3	22646	3	19895	0.0	0.854	Fixed
14	Metabolism And Nutrition Disorders	20	Hypoglycaemia	0.94	0.79	1.13	22	267	52206	236	44375	7.1	0.518	Fixed
14	Metabolism And Nutrition Disorders	21	Hypokalaemia	1.29	0.72	2.32	13	29	41064	20	37256	0.0	0.399	Fixed
14	Metabolism And Nutrition Disorders	22	Hypomagnesaemia	0.90	0.26	3.11	6	4	22356	4	19997	0.0	0.870	Fixed
14	Metabolism And Nutrition Disorders	23	Hyponatraemia	0.73	0.49	1.09	15	50	48973	62	42146	0.0	0.124	Fixed
14	Metabolism And Nutrition Disorders	24	Hypophagia	1.00	0.20	4.95	4	2	9208	2	9198	0.0	0.999	Fixed
14	Metabolism And Nutrition Disorders	25	Hypovolaemia	1.56	0.85	2.85	14	34	46665	18	40008	0.0	0.152	Fixed
14	Metabolism And Nutrition Disorders	26	Ketoacidosis	1.84	0.71	4.74	7	16	27821	6	23614	0.0	0.206	Fixed
14	Metabolism And Nutrition Disorders	27	Ketosis	1.46	0.40	5.33	6	5	26379	2	22176	0.0	0.566	Fixed
14	Metabolism And Nutrition Disorders	28	Lactic acidosis	1.22	0.60	2.48	14	19	45755	12	39197	0.0	0.576	Fixed
14	Metabolism And Nutrition Disorders	29	Metabolic acidosis	0.96	0.58	1.56	15	47	46951	37	40398	12.7	0.855	Fixed
14	Metabolism And Nutrition Disorders	30	Metabolic disorder	0.59	0.16	2.18	6	2	13550	4	12003	0.0	0.430	Fixed
14	Metabolism And Nutrition Disorders	31	Obesity	0.63	0.33	1.20	9	18	37180	22	30612	0.0	0.158	Fixed
14	Metabolism And Nutrition Disorders	32	Type 2 diabetes mellitus	0.73	0.44	1.20	14	29	48368	42	41535	0.0	0.211	Fixed
15	Musculoskeletal And Connective Tissue Disorders	1	Arthralgia	1.27	0.74	2.16	12	42	41039	23	33787	0.0	0.382	Fixed
15	Musculoskeletal And Connective Tissue Disorders	2	Arthritis	1.12	0.66	1.91	12	34	44197	28	37534	0.0	0.673	Fixed
15	Musculoskeletal And Connective Tissue Disorders	3	Arthropathy	0.34	0.10	1.21	6	1	21372	7	19914	0.0	0.097	Fixed
15	Musculoskeletal And Connective Tissue Disorders	4	Back pain	0.65	0.44	0.95	18	55	50482	68	43153	0.0	0.025	Fixed
15	Musculoskeletal And Connective Tissue Disorders	5	Bursitis	1.23	0.55	2.77	10	16	41410	9	34847	0.0	0.610	Fixed
15	Musculoskeletal And Connective Tissue Disorders	6	Cervical spinal stenosis	1.52	0.68	3.38	8	15	29122	7	26515	0.0	0.306	Fixed
15	Musculoskeletal And Connective Tissue Disorders	7	Costochondritis	1.23	0.34	4.47	6	6	27540	2	20980	0.0	0.752	Fixed
15	Musculoskeletal And Connective Tissue Disorders	8	Dupuytren’s contracture	1.03	0.29	3.62	6	5	24415	3	20603	0.0	0.969	Fixed
15	Musculoskeletal And Connective Tissue Disorders	9	Flank pain	0.60	0.17	2.15	5	4	24434	5	20618	0.0	0.437	Fixed
15	Musculoskeletal And Connective Tissue Disorders	10	Foot deformity	0.68	0.24	1.91	8	7	30839	6	23774	0.0	0.462	Fixed
15	Musculoskeletal And Connective Tissue Disorders	11	Gouty arthritis	0.59	0.28	1.24	13	10	45542	18	38983	0.0	0.164	Fixed
15	Musculoskeletal And Connective Tissue Disorders	12	Haemarthrosis	1.74	0.51	5.90	6	7	25275	2	21068	0.0	0.372	Fixed
15	Musculoskeletal And Connective Tissue Disorders	13	Intervertebral disc compression	1.08	0.29	4.04	5	5	21200	3	17395	0.0	0.909	Fixed
15	Musculoskeletal And Connective Tissue Disorders	14	Intervertebral disc degeneration	0.87	0.37	2.06	7	12	29204	9	22642	0.0	0.754	Fixed
15	Musculoskeletal And Connective Tissue Disorders	15	Intervertebral disc disorder	0.73	0.33	1.61	12	11	41171	13	34413	0.0	0.435	Fixed
15	Musculoskeletal And Connective Tissue Disorders	16	Intervertebral disc protrusion	0.97	0.69	1.38	15	79	44712	60	37302	16.1	0.870	Fixed
15	Musculoskeletal And Connective Tissue Disorders	17	Lumbar spinal stenosis	0.90	0.56	1.46	13	48	45064	39	38230	2.1	0.679	Fixed
15	Musculoskeletal And Connective Tissue Disorders	18	Mobility decreased	0.72	0.19	2.70	5	3	20900	5	20898	0.0	0.630	Fixed
15	Musculoskeletal And Connective Tissue Disorders	19	Muscle spasms	0.88	0.22	3.51	5	3	21580	3	18820	0.0	0.853	Fixed
15	Musculoskeletal And Connective Tissue Disorders	20	Muscular weakness	1.04	0.55	1.96	12	22	43283	18	37922	0.0	0.904	Fixed
15	Musculoskeletal And Connective Tissue Disorders	21	Musculoskeletal chest pain	0.68	0.44	1.05	15	43	48923	52	42123	0.0	0.084	Fixed
15	Musculoskeletal And Connective Tissue Disorders	22	Musculoskeletal pain	0.87	0.41	1.85	9	16	30134	11	22962	0.0	0.708	Fixed
15	Musculoskeletal And Connective Tissue Disorders	23	Myalgia	0.44	0.16	1.28	6	5	29299	8	22742	0.0	0.132	Fixed
15	Musculoskeletal And Connective Tissue Disorders	24	Myositis	1.11	0.28	4.45	5	4	24876	2	19763	0.0	0.879	Fixed
15	Musculoskeletal And Connective Tissue Disorders	25	Neck pain	0.55	0.14	2.18	5	3	24434	4	20618	0.0	0.399	Fixed
15	Musculoskeletal And Connective Tissue Disorders	26	Neuropathic arthropathy	0.89	0.29	2.72	6	8	25787	7	21975	0.0	0.838	Fixed
15	Musculoskeletal And Connective Tissue Disorders	27	Osteitis	0.90	0.39	2.08	10	10	36096	9	29536	0.0	0.803	Fixed
15	Musculoskeletal And Connective Tissue Disorders	28	Osteoarthritis	0.96	0.81	1.14	21	310	51632	253	43993	0.0	0.650	Fixed
15	Musculoskeletal And Connective Tissue Disorders	29	Osteochondrosis	0.66	0.25	1.72	8	7	31582	9	27377	0.0	0.391	Fixed
15	Musculoskeletal And Connective Tissue Disorders	30	Osteonecrosis	1.43	0.55	3.73	9	10	31231	5	27427	0.0	0.465	Fixed
15	Musculoskeletal And Connective Tissue Disorders	31	Osteoporosis	0.84	0.17	4.17	4	2	16862	2	14502	0.0	0.833	Fixed
15	Musculoskeletal And Connective Tissue Disorders	32	Pain in extremity	0.77	0.42	1.42	12	23	40601	21	33732	0.0	0.404	Fixed
15	Musculoskeletal And Connective Tissue Disorders	33	Pathological fracture	1.27	0.44	3.67	7	8	29441	5	27070	0.0	0.658	Fixed
15	Musculoskeletal And Connective Tissue Disorders	34	Periarthritis	1.74	0.60	5.01	6	13	29131	4	22571	0.0	0.308	Fixed
15	Musculoskeletal And Connective Tissue Disorders	35	Polyarthritis	0.83	0.25	2.70	7	4	26457	4	22262	0.0	0.756	Fixed
15	Musculoskeletal And Connective Tissue Disorders	36	Polymyalgia rheumatica	0.63	0.31	1.28	11	13	40954	20	36745	0.0	0.200	Fixed
15	Musculoskeletal And Connective Tissue Disorders	37	Rhabdomyolysis	0.63	0.32	1.24	10	17	40387	25	35269	0.0	0.178	Fixed
15	Musculoskeletal And Connective Tissue Disorders	38	Rheumatoid arthritis	2.29	0.91	5.79	5	16	25788	5	23032	0.0	0.080	Fixed
15	Musculoskeletal And Connective Tissue Disorders	39	Rotator cuff syndrome	0.70	0.38	1.28	13	30	43188	31	35936	10.2	0.246	Fixed
15	Musculoskeletal And Connective Tissue Disorders	40	Spinal column stenosis	0.64	0.38	1.07	8	26	25767	31	21351	0.0	0.087	Fixed
15	Musculoskeletal And Connective Tissue Disorders	41	Spinal osteoarthritis	1.11	0.64	1.94	12	38	41127	22	34085	15.2	0.710	Fixed
15	Musculoskeletal And Connective Tissue Disorders	42	Spinal pain	1.32	0.59	2.94	9	15	38325	10	31761	0.0	0.498	Fixed
15	Musculoskeletal And Connective Tissue Disorders	43	Spinal stenosis	0.79	0.32	2.00	7	8	22028	8	19275	0.0	0.625	Fixed
15	Musculoskeletal And Connective Tissue Disorders	44	Spondyloarthropathy	1.55	0.33	7.23	4	4	14051	1	9859	0.0	0.574	Fixed
15	Musculoskeletal And Connective Tissue Disorders	45	Spondylolisthesis	0.86	0.37	1.98	8	12	34403	10	27842	0.0	0.719	Fixed
15	Musculoskeletal And Connective Tissue Disorders	46	Synovial cyst	0.26	0.06	1.17	4	1	19857	6	15658	0.0	0.079	Fixed
15	Musculoskeletal And Connective Tissue Disorders	47	Systemic lupus erythematosus	0.45	0.11	1.88	5	1	14831	4	12081	0.0	0.274	Fixed
15	Musculoskeletal And Connective Tissue Disorders	48	Tendonitis	0.38	0.10	1.41	6	1	25351	5	21540	0.0	0.148	Fixed
15	Musculoskeletal And Connective Tissue Disorders	49	Tenosynovitis	1.22	0.33	4.49	6	5	20994	1	16115	0.0	0.769	Fixed
15	Musculoskeletal And Connective Tissue Disorders	50	Tenosynovitis stenosans	0.94	0.23	3.95	5	3	24784	2	19677	0.0	0.936	Fixed
15	Musculoskeletal And Connective Tissue Disorders	51	Trigger finger	0.71	0.15	3.46	4	2	18365	3	16002	0.0	0.675	Fixed
16	Neoplasms Benign, Malignant And Unspecified	1	Acute leukaemia	0.84	0.17	4.16	4	2	13503	2	12051	0.0	0.831	Fixed
16	Neoplasms Benign, Malignant And Unspecified	2	Acute lymphocytic leukaemia	1.44	0.30	6.97	4	4	18467	1	13353	0.0	0.652	Fixed
16	Neoplasms Benign, Malignant And Unspecified	3	Acute myeloid leukaemia	1.15	0.43	3.02	8	9	32605	7	27499	0.0	0.783	Fixed
16	Neoplasms Benign, Malignant And Unspecified	4	Adenocarcinoma	1.11	0.37	3.29	6	7	24836	5	22472	0.0	0.853	Fixed
16	Neoplasms Benign, Malignant And Unspecified	5	Adenocarcinoma gastric	0.93	0.42	2.05	11	16	42169	11	35602	0.0	0.855	Fixed
16	Neoplasms Benign, Malignant And Unspecified	6	Adenocarcinoma of colon	0.99	0.67	1.47	12	55	44537	48	37970	0.0	0.976	Fixed
16	Neoplasms Benign, Malignant And Unspecified	7	Adenocarcinoma pancreas	1.01	0.47	2.14	8	17	32192	13	27080	0.0	0.984	Fixed
16	Neoplasms Benign, Malignant And Unspecified	8	Adrenal adenoma	1.19	0.35	3.99	7	5	21924	2	17487	0.0	0.779	Fixed
16	Neoplasms Benign, Malignant And Unspecified	9	B-cell lymphoma	1.08	0.39	2.98	9	8	34951	5	29569	0.0	0.878	Fixed
16	Neoplasms Benign, Malignant And Unspecified	10	Basal cell carcinoma	1.02	0.80	1.30	18	162	50131	119	42826	0.0	0.885	Fixed
16	Neoplasms Benign, Malignant And Unspecified	11	Benign lung neoplasm	0.46	0.14	1.54	6	3	30253	7	25141	0.0	0.210	Fixed
16	Neoplasms Benign, Malignant And Unspecified	12	Benign neoplasm of bladder	0.95	0.28	3.14	6	5	23711	4	19897	0.0	0.927	Fixed
16	Neoplasms Benign, Malignant And Unspecified	13	Bile duct cancer	1.23	0.37	4.08	7	6	19666	2	15455	0.0	0.736	Fixed
16	Neoplasms Benign, Malignant And Unspecified	14	Bladder cancer	0.74	0.50	1.10	14	56	48323	62	41758	0.0	0.135	Fixed
16	Neoplasms Benign, Malignant And Unspecified	15	Bladder cancer recurrent	0.71	0.22	2.26	6	5	30075	6	24963	0.0	0.562	Fixed
16	Neoplasms Benign, Malignant And Unspecified	16	Bladder neoplasm	0.69	0.26	1.79	7	7	26620	10	23858	0.0	0.442	Fixed
16	Neoplasms Benign, Malignant And Unspecified	17	Bladder papilloma	1.03	0.21	4.99	4	3	19949	2	15744	0.0	0.972	Fixed
16	Neoplasms Benign, Malignant And Unspecified	18	Bladder transitional cell carcinoma	0.95	0.48	1.85	14	23	46561	20	39725	0.0	0.870	Fixed
16	Neoplasms Benign, Malignant And Unspecified	19	Bowen’s disease	0.93	0.41	2.14	9	13	35524	10	30202	0.0	0.873	Fixed
16	Neoplasms Benign, Malignant And Unspecified	20	Brain neoplasm	1.08	0.38	3.08	8	8	35671	5	30551	0.0	0.886	Fixed
16	Neoplasms Benign, Malignant And Unspecified	21	Breast cancer	0.86	0.51	1.45	16	33	46457	28	38705	0.0	0.571	Fixed
16	Neoplasms Benign, Malignant And Unspecified	22	Breast cancer female	0.83	0.49	1.42	7	24	20365	29	20092	0.0	0.499	Fixed
16	Neoplasms Benign, Malignant And Unspecified	23	Breast cancer metastatic	0.76	0.25	2.24	5	6	23401	7	20649	0.0	0.614	Fixed
16	Neoplasms Benign, Malignant And Unspecified	24	Bronchial carcinoma	0.98	0.37	2.60	9	8	33950	6	27024	0.0	0.962	Fixed
16	Neoplasms Benign, Malignant And Unspecified	25	Cervix carcinoma	0.40	0.10	1.65	5	1	24046	5	21683	0.0	0.204	Fixed
16	Neoplasms Benign, Malignant And Unspecified	26	Cholangiocarcinoma	0.92	0.42	2.01	8	14	31865	14	27658	0.0	0.832	Fixed
16	Neoplasms Benign, Malignant And Unspecified	27	Chronic lymphocytic leukaemia	0.96	0.46	2.02	10	15	37516	12	31990	0.0	0.922	Fixed
16	Neoplasms Benign, Malignant And Unspecified	28	Chronic myeloid leukaemia	1.23	0.40	3.76	6	6	25327	4	23872	0.0	0.716	Fixed
16	Neoplasms Benign, Malignant And Unspecified	29	Clear cell renal cell carcinoma	0.81	0.32	2.05	8	11	33939	8	27375	0.0	0.662	Fixed
16	Neoplasms Benign, Malignant And Unspecified	30	Colon adenoma	1.34	0.70	2.55	11	24	37483	15	30927	0.0	0.376	Fixed
16	Neoplasms Benign, Malignant And Unspecified	31	Colon cancer	1.03	0.70	1.52	16	66	49370	51	42575	4.6	0.864	Fixed
16	Neoplasms Benign, Malignant And Unspecified	32	Colon cancer metastatic	1.25	0.51	3.09	10	14	38487	7	31929	0.0	0.629	Fixed
16	Neoplasms Benign, Malignant And Unspecified	33	Colon neoplasm	0.58	0.15	2.32	5	2	20955	4	18594	0.0	0.442	Fixed
16	Neoplasms Benign, Malignant And Unspecified	34	Colorectal adenocarcinoma	0.77	0.22	2.62	6	4	27152	4	22045	0.0	0.672	Fixed
16	Neoplasms Benign, Malignant And Unspecified	35	Colorectal cancer	0.65	0.23	1.89	8	5	29212	7	25033	0.0	0.431	Fixed
16	Neoplasms Benign, Malignant And Unspecified	36	Colorectal cancer metastatic	0.91	0.20	4.16	4	3	19359	3	19350	0.0	0.905	Fixed
16	Neoplasms Benign, Malignant And Unspecified	37	Diffuse large b-cell lymphoma	1.23	0.45	3.37	8	8	26698	5	25238	0.0	0.684	Fixed
16	Neoplasms Benign, Malignant And Unspecified	38	Ductal adenocarcinoma of pancreas	0.49	0.10	2.40	4	1	19561	3	16809	0.0	0.376	Fixed
16	Neoplasms Benign, Malignant And Unspecified	39	Endometrial adenocarcinoma	0.71	0.25	2.00	5	6	18805	8	17345	0.0	0.521	Fixed
16	Neoplasms Benign, Malignant And Unspecified	40	Endometrial cancer	0.88	0.39	2.00	9	11	37710	10	31152	0.0	0.754	Fixed
16	Neoplasms Benign, Malignant And Unspecified	41	Gallbladder cancer metastatic	1.70	0.35	8.26	4	4	16913	1	15464	0.0	0.508	Fixed
16	Neoplasms Benign, Malignant And Unspecified	42	Gastric cancer	1.17	0.62	2.23	12	26	43285	17	36355	0.0	0.626	Fixed
16	Neoplasms Benign, Malignant And Unspecified	43	Gastric neoplasm	1.82	0.39	8.47	4	4	13815	1	11058	0.0	0.445	Fixed
16	Neoplasms Benign, Malignant And Unspecified	44	Glioblastoma	1.64	0.45	5.97	6	5	27756	2	24998	0.0	0.456	Fixed
16	Neoplasms Benign, Malignant And Unspecified	45	Hepatic cancer	0.66	0.30	1.44	9	13	30803	15	26397	0.0	0.293	Fixed
16	Neoplasms Benign, Malignant And Unspecified	46	Hepatic cancer metastatic	0.77	0.19	3.08	5	3	22098	3	17893	0.0	0.712	Fixed
16	Neoplasms Benign, Malignant And Unspecified	47	Hepatocellular carcinoma	1.09	0.54	2.21	10	20	39770	16	33204	0.0	0.808	Fixed
16	Neoplasms Benign, Malignant And Unspecified	48	Hodgkin’s disease	0.62	0.16	2.37	5	3	20132	4	18436	0.0	0.484	Fixed
16	Neoplasms Benign, Malignant And Unspecified	49	Intraductal proliferative breast lesion	1.59	0.51	5.00	5	8	22275	3	16904	0.0	0.427	Fixed
16	Neoplasms Benign, Malignant And Unspecified	50	Invasive breast carcinoma	1.08	0.26	4.46	5	3	22495	3	22484	0.0	0.912	Fixed
16	Neoplasms Benign, Malignant And Unspecified	51	Invasive ductal breast carcinoma	1.10	0.55	2.20	11	18	40545	14	33721	0.0	0.790	Fixed
16	Neoplasms Benign, Malignant And Unspecified	52	Invasive lobular breast carcinoma	1.79	0.47	6.85	4	5	19061	2	19041	0.0	0.397	Fixed
16	Neoplasms Benign, Malignant And Unspecified	53	Keratoacanthoma	0.73	0.16	3.29	4	4	24045	3	18933	0.0	0.679	Fixed
16	Neoplasms Benign, Malignant And Unspecified	54	Large cell lung cancer	0.59	0.12	2.94	4	2	15970	2	9422	0.0	0.523	Fixed
16	Neoplasms Benign, Malignant And Unspecified	55	Large intestine benign neoplasm	2.23	0.52	9.64	4	5	16028	1	14575	0.0	0.283	Fixed
16	Neoplasms Benign, Malignant And Unspecified	56	Laryngeal cancer	1.32	0.47	3.69	8	9	31169	5	28794	0.0	0.600	Fixed
16	Neoplasms Benign, Malignant And Unspecified	57	Laryngeal squamous cell carcinoma	0.73	0.20	2.63	6	4	27560	5	23745	0.0	0.633	Fixed
16	Neoplasms Benign, Malignant And Unspecified	58	Leukaemia	0.49	0.10	2.40	4	1	19561	3	16809	0.0	0.376	Fixed
16	Neoplasms Benign, Malignant And Unspecified	59	Lipoma	0.49	0.20	1.24	9	7	36662	12	29831	0.0	0.132	Fixed
16	Neoplasms Benign, Malignant And Unspecified	60	Lung adenocarcinoma	1.11	0.66	1.87	14	35	46843	26	40287	0.0	0.700	Fixed
16	Neoplasms Benign, Malignant And Unspecified	61	Lung cancer metastatic	0.81	0.47	1.40	10	28	38538	29	31977	0.0	0.451	Fixed
16	Neoplasms Benign, Malignant And Unspecified	62	Lung neoplasm	0.95	0.40	2.22	9	10	32297	11	29536	0.0	0.901	Fixed
16	Neoplasms Benign, Malignant And Unspecified	63	Lung neoplasm malignant	0.84	0.60	1.19	15	71	48697	70	41864	0.0	0.325	Fixed
16	Neoplasms Benign, Malignant And Unspecified	64	Lymphoma	1.75	0.59	5.22	7	10	30666	3	24107	0.0	0.317	Fixed
16	Neoplasms Benign, Malignant And Unspecified	65	Malignant melanoma	1.06	0.65	1.72	14	42	46520	29	39582	0.0	0.810	Fixed
16	Neoplasms Benign, Malignant And Unspecified	66	Malignant melanoma in situ	1.11	0.47	2.62	8	12	36135	8	29571	0.0	0.806	Fixed
16	Neoplasms Benign, Malignant And Unspecified	67	Malignant neoplasm of renal pelvis	1.46	0.29	7.21	4	3	20367	1	17608	0.0	0.646	Fixed
16	Neoplasms Benign, Malignant And Unspecified	68	Malignant neoplasm of unknown primary site	1.19	0.40	3.52	8	6	32146	4	29772	0.0	0.756	Fixed
16	Neoplasms Benign, Malignant And Unspecified	69	Meningioma	1.89	0.76	4.71	10	16	31607	4	24685	0.0	0.171	Fixed
16	Neoplasms Benign, Malignant And Unspecified	70	Meningioma benign	0.70	0.17	2.92	5	2	25258	3	22492	0.0	0.623	Fixed
16	Neoplasms Benign, Malignant And Unspecified	71	Metastases to bone	0.65	0.20	2.09	7	5	27226	6	20676	0.0	0.466	Fixed
16	Neoplasms Benign, Malignant And Unspecified	72	Metastases to central nervous system	1.35	0.45	4.05	8	8	26145	3	21704	0.0	0.586	Fixed
16	Neoplasms Benign, Malignant And Unspecified	73	Metastases to liver	1.34	0.65	2.75	10	22	34518	11	29402	0.0	0.431	Fixed
16	Neoplasms Benign, Malignant And Unspecified	74	Metastases to lung	2.05	0.61	6.86	5	10	24852	3	22482	0.0	0.244	Fixed
16	Neoplasms Benign, Malignant And Unspecified	75	Metastases to lymph nodes	1.24	0.34	4.49	5	6	22447	3	18637	0.0	0.739	Fixed
16	Neoplasms Benign, Malignant And Unspecified	76	Metastases to peritoneum	1.71	0.48	6.11	6	6	29927	1	23363	0.0	0.407	Fixed
16	Neoplasms Benign, Malignant And Unspecified	77	Metastatic carcinoma of the bladder	0.70	0.17	2.92	5	2	18817	3	17368	0.0	0.623	Fixed
16	Neoplasms Benign, Malignant And Unspecified	78	Metastatic malignant melanoma	0.74	0.30	1.87	8	7	35599	8	29036	0.0	0.531	Fixed
16	Neoplasms Benign, Malignant And Unspecified	79	Metastatic neoplasm	1.58	0.43	5.83	5	6	19186	3	16430	0.0	0.493	Fixed
16	Neoplasms Benign, Malignant And Unspecified	80	Metastatic renal cell carcinoma	1.65	0.51	5.34	6	8	26942	3	23131	0.0	0.399	Fixed
16	Neoplasms Benign, Malignant And Unspecified	81	Monoclonal gammopathy	1.10	0.24	5.10	4	3	17760	2	16304	0.0	0.906	Fixed
16	Neoplasms Benign, Malignant And Unspecified	82	Myelodysplastic syndrome	1.10	0.47	2.56	10	15	37497	9	30937	0.0	0.819	Fixed
16	Neoplasms Benign, Malignant And Unspecified	83	Myeloproliferative neoplasm	0.84	0.17	4.16	4	2	17890	2	16442	0.0	0.832	Fixed
16	Neoplasms Benign, Malignant And Unspecified	84	Neuroendocrine carcinoma of the skin	1.37	0.29	6.51	4	5	16062	1	9508	0.0	0.691	Fixed
16	Neoplasms Benign, Malignant And Unspecified	85	Neuroendocrine tumour	0.69	0.21	2.28	6	4	20505	6	20223	0.0	0.549	Fixed
16	Neoplasms Benign, Malignant And Unspecified	86	Neuroendocrine tumour of the lung metastatic	1.45	0.29	7.21	4	3	22354	1	19589	0.0	0.646	Fixed
16	Neoplasms Benign, Malignant And Unspecified	87	Non-hodgkin’s lymphoma	0.99	0.32	3.06	7	7	29619	5	27248	0.0	0.987	Fixed
16	Neoplasms Benign, Malignant And Unspecified	88	Non-small cell lung cancer	0.30	0.11	0.82	8	2	28307	13	26851	0.0	0.019	Fixed
16	Neoplasms Benign, Malignant And Unspecified	89	Non-small cell lung cancer stage iv	1.70	0.35	8.26	4	4	17890	1	16442	0.0	0.508	Fixed
16	Neoplasms Benign, Malignant And Unspecified	90	Oesophageal adenocarcinoma	1.38	0.48	4.01	5	9	23840	4	17285	0.0	0.554	Fixed
16	Neoplasms Benign, Malignant And Unspecified	91	Oesophageal carcinoma	0.88	0.39	1.99	9	14	34817	14	29599	0.0	0.762	Fixed
16	Neoplasms Benign, Malignant And Unspecified	92	Ovarian cancer	0.88	0.24	3.20	5	4	18177	4	16724	0.0	0.844	Fixed
16	Neoplasms Benign, Malignant And Unspecified	93	Ovarian cancer metastatic	1.24	0.30	5.10	5	4	20794	2	19345	0.0	0.767	Fixed
16	Neoplasms Benign, Malignant And Unspecified	94	Ovarian neoplasm	0.85	0.17	4.10	4	2	18000	3	17990	0.0	0.834	Fixed
16	Neoplasms Benign, Malignant And Unspecified	95	Pancreatic carcinoma	0.70	0.44	1.13	16	34	49475	43	42402	0.0	0.143	Fixed
16	Neoplasms Benign, Malignant And Unspecified	96	Pancreatic carcinoma metastatic	0.91	0.49	1.68	9	24	34756	19	30544	0.0	0.759	Fixed
16	Neoplasms Benign, Malignant And Unspecified	97	Pancreatic neoplasm	2.12	0.76	5.86	9	12	30200	2	28323	0.0	0.149	Fixed
16	Neoplasms Benign, Malignant And Unspecified	98	Papillary renal cell carcinoma	0.88	0.22	3.52	5	3	19189	3	16442	0.0	0.856	Fixed
16	Neoplasms Benign, Malignant And Unspecified	99	Papillary serous endometrial carcinoma	1.22	0.25	6.06	4	3	21438	1	17629	0.0	0.805	Fixed
16	Neoplasms Benign, Malignant And Unspecified	100	Papillary thyroid cancer	1.11	0.47	2.66	9	13	33037	7	25979	0.0	0.807	Fixed
16	Neoplasms Benign, Malignant And Unspecified	101	Parathyroid tumour benign	1.02	0.33	3.16	7	9	28085	5	24013	0.0	0.966	Fixed
16	Neoplasms Benign, Malignant And Unspecified	102	Pituitary tumour benign	0.75	0.20	2.84	5	3	20825	4	18456	0.0	0.671	Fixed
16	Neoplasms Benign, Malignant And Unspecified	103	Plasma cell myeloma	0.69	0.34	1.41	14	14	45894	17	40303	0.0	0.311	Fixed
16	Neoplasms Benign, Malignant And Unspecified	104	Prostate cancer	1.12	0.90	1.39	21	200	51952	152	44321	0.0	0.312	Fixed
16	Neoplasms Benign, Malignant And Unspecified	105	Prostate cancer metastatic	1.08	0.54	2.15	12	20	39265	14	34960	0.0	0.822	Fixed
16	Neoplasms Benign, Malignant And Unspecified	106	Prostate cancer recurrent	1.36	0.43	4.30	7	7	28680	2	21717	0.0	0.596	Fixed
16	Neoplasms Benign, Malignant And Unspecified	107	Prostatic adenoma	1.36	0.47	3.89	6	11	25787	5	21975	0.0	0.567	Fixed
16	Neoplasms Benign, Malignant And Unspecified	108	Rectal adenocarcinoma	1.12	0.54	2.31	10	25	34501	13	27673	0.0	0.758	Fixed
16	Neoplasms Benign, Malignant And Unspecified	109	Rectal adenoma	1.66	0.40	6.84	5	5	22149	1	17941	0.0	0.482	Fixed
16	Neoplasms Benign, Malignant And Unspecified	110	Rectal cancer	1.09	0.51	2.33	11	17	40687	12	34126	0.0	0.832	Fixed
16	Neoplasms Benign, Malignant And Unspecified	111	Rectosigmoid cancer	1.01	0.27	3.78	5	5	10948	3	9229	0.0	0.988	Fixed
16	Neoplasms Benign, Malignant And Unspecified	112	Renal cancer	1.53	0.83	2.84	11	30	40350	15	33792	0.0	0.174	Fixed
16	Neoplasms Benign, Malignant And Unspecified	113	Renal cancer metastatic	1.47	0.40	5.44	6	5	16278	1	12278	0.0	0.561	Fixed
16	Neoplasms Benign, Malignant And Unspecified	114	Renal cell carcinoma	1.25	0.69	2.30	10	28	37989	17	31151	0.0	0.462	Fixed
16	Neoplasms Benign, Malignant And Unspecified	115	Renal neoplasm	1.42	0.71	2.82	12	20	40732	12	36522	0.0	0.322	Fixed
16	Neoplasms Benign, Malignant And Unspecified	116	Seborrhoeic keratosis	0.28	0.06	1.39	4	0	22484	4	19727	0.0	0.119	Fixed
16	Neoplasms Benign, Malignant And Unspecified	117	Skin cancer	0.64	0.23	1.79	7	6	25076	9	18418	0.0	0.395	Fixed
16	Neoplasms Benign, Malignant And Unspecified	118	Small cell lung cancer	1.04	0.42	2.58	7	10	30329	8	25217	0.0	0.933	Fixed
16	Neoplasms Benign, Malignant And Unspecified	119	Small cell lung cancer metastatic	0.69	0.15	3.21	4	3	20275	5	17522	6.3	0.633	Fixed
16	Neoplasms Benign, Malignant And Unspecified	120	Squamous cell carcinoma	0.94	0.60	1.47	15	48	48737	34	41831	0.0	0.791	Fixed
16	Neoplasms Benign, Malignant And Unspecified	121	Squamous cell carcinoma of lung	0.65	0.30	1.41	11	11	42806	18	37685	0.0	0.280	Fixed
16	Neoplasms Benign, Malignant And Unspecified	122	Squamous cell carcinoma of skin	0.88	0.55	1.41	14	42	46419	35	39486	0.0	0.604	Fixed
16	Neoplasms Benign, Malignant And Unspecified	123	Squamous cell carcinoma of the oral cavity	0.87	0.23	3.35	5	4	22047	3	18235	0.0	0.845	Fixed
16	Neoplasms Benign, Malignant And Unspecified	124	Squamous cell carcinoma of the tongue	0.59	0.15	2.36	5	4	22225	5	18026	0.0	0.458	Fixed
16	Neoplasms Benign, Malignant And Unspecified	125	Thyroid cancer	1.24	0.30	5.10	4	5	17890	3	16442	15.6	0.767	Fixed
16	Neoplasms Benign, Malignant And Unspecified	126	Thyroid neoplasm	0.70	0.14	3.49	4	2	16734	2	14128	0.0	0.668	Fixed
16	Neoplasms Benign, Malignant And Unspecified	127	Tongue neoplasm malignant stage unspecified	0.79	0.21	2.93	6	3	27162	3	22052	0.0	0.728	Fixed
16	Neoplasms Benign, Malignant And Unspecified	128	Tonsil cancer	1.04	0.31	3.51	5	7	22317	4	18112	0.0	0.949	Fixed
16	Neoplasms Benign, Malignant And Unspecified	129	Transitional cell carcinoma	1.16	0.66	2.03	12	35	42246	21	35683	0.0	0.605	Fixed
16	Neoplasms Benign, Malignant And Unspecified	130	Uterine cancer	0.92	0.38	2.26	8	12	35161	9	28601	0.0	0.858	Fixed
16	Neoplasms Benign, Malignant And Unspecified	131	Uterine leiomyoma	1.21	0.49	2.96	9	11	34991	7	31172	0.0	0.675	Fixed
17	Nervous System Disorders	1	Altered state of consciousness	1.17	0.32	4.25	5	5	18451	3	13343	0.0	0.817	Fixed
17	Nervous System Disorders	2	Aphasia	0.22	0.06	0.83	6	0	27350	6	20693	0.0	0.025	Fixed
17	Nervous System Disorders	3	Ataxia	0.92	0.26	3.28	5	5	25370	4	21168	0.0	0.899	Fixed
17	Nervous System Disorders	4	Basal ganglia infarction	0.39	0.10	1.56	5	2	20784	5	16320	0.0	0.184	Fixed
17	Nervous System Disorders	5	Brain injury	0.94	0.43	2.03	10	17	36724	13	32510	0.0	0.868	Fixed
17	Nervous System Disorders	6	Brain oedema	1.37	0.50	3.77	9	9	27440	4	24709	0.0	0.541	Fixed
17	Nervous System Disorders	7	Brain stem haemorrhage	0.94	0.23	3.89	5	4	23789	2	17237	0.0	0.936	Fixed
17	Nervous System Disorders	8	Brain stem infarction	2.03	0.91	4.55	10	20	40782	6	34226	0.0	0.083	Fixed
17	Nervous System Disorders	9	Brain stem stroke	1.29	0.43	3.85	6	8	26803	4	21688	0.0	0.647	Fixed
17	Nervous System Disorders	10	Carotid arteriosclerosis	0.60	0.21	1.76	8	5	31552	7	24992	0.0	0.353	Fixed
17	Nervous System Disorders	11	Carotid artery occlusion	1.03	0.49	2.20	11	17	34862	12	29336	0.0	0.933	Fixed
17	Nervous System Disorders	12	Carotid artery stenosis	1.18	0.88	1.58	16	122	49405	76	42606	0.0	0.266	Fixed
17	Nervous System Disorders	13	Carpal tunnel syndrome	0.86	0.42	1.77	10	18	40306	14	33739	0.0	0.683	Fixed
17	Nervous System Disorders	14	Cauda equina syndrome	1.46	0.29	7.22	4	3	8228	1	7984	0.0	0.644	Fixed
17	Nervous System Disorders	15	Cerebellar infarction	0.98	0.44	2.21	10	16	38033	12	31472	0.0	0.969	Fixed
17	Nervous System Disorders	16	Cerebellar stroke	0.85	0.26	2.81	7	4	27938	4	25177	0.0	0.786	Fixed
17	Nervous System Disorders	17	Cerebral arteriosclerosis	0.80	0.20	3.26	5	4	19188	3	12635	12.7	0.759	Fixed
17	Nervous System Disorders	18	Cerebral haematoma	1.33	0.46	3.84	8	7	24636	5	24627	0.0	0.596	Fixed
17	Nervous System Disorders	19	Cerebral haemorrhage	0.94	0.52	1.69	13	24	40982	24	36508	0.0	0.826	Fixed
17	Nervous System Disorders	20	Cerebral infarction	1.00	0.77	1.31	15	127	48865	106	42205	0.0	0.988	Fixed
17	Nervous System Disorders	21	Cerebral ischaemia	0.80	0.43	1.47	12	21	42434	23	37318	0.0	0.470	Fixed
17	Nervous System Disorders	22	Cerebrovascular accident	1.07	0.92	1.24	24	404	50581	302	42374	0.0	0.406	Fixed
17	Nervous System Disorders	23	Cerebrovascular disorder	0.74	0.27	2.07	6	8	29320	7	24209	0.0	0.572	Fixed
17	Nervous System Disorders	24	Cerebrovascular insufficiency	2.77	0.68	11.34	5	7	25908	0	20796	0.0	0.155	Fixed
17	Nervous System Disorders	25	Cervical cord compression	1.10	0.31	3.91	6	5	25285	2	19900	0.0	0.887	Fixed
17	Nervous System Disorders	26	Cervical radiculopathy	0.53	0.19	1.46	6	5	29241	9	24119	0.0	0.218	Fixed
17	Nervous System Disorders	27	Cervicobrachial syndrome	0.95	0.25	3.64	5	4	25148	3	20944	0.0	0.940	Fixed
17	Nervous System Disorders	28	Cognitive disorder	1.15	0.39	3.38	7	8	28385	5	23277	0.0	0.803	Fixed
17	Nervous System Disorders	29	Coma	1.47	0.35	6.13	5	4	15796	1	13976	0.0	0.600	Fixed
17	Nervous System Disorders	30	Dementia	1.42	0.74	2.73	7	22	26377	16	26358	0.0	0.298	Fixed
17	Nervous System Disorders	31	Dementia alzheimer’s type	1.99	0.59	6.71	6	9	28180	2	23068	0.0	0.266	Fixed
17	Nervous System Disorders	32	Depressed level of consciousness	0.81	0.20	3.32	5	3	14108	3	12662	0.0	0.766	Fixed
17	Nervous System Disorders	33	Diabetic hyperosmolar coma	0.45	0.11	1.88	5	1	21100	4	19642	0.0	0.274	Fixed
17	Nervous System Disorders	34	Diabetic neuropathy	0.84	0.45	1.55	10	22	36313	20	29491	0.0	0.576	Fixed
17	Nervous System Disorders	35	Dizziness	0.98	0.64	1.51	14	49	44294	41	37636	0.0	0.928	Fixed
17	Nervous System Disorders	36	Dysarthria	0.64	0.23	1.84	8	5	31472	7	26253	0.0	0.411	Fixed
17	Nervous System Disorders	37	Embolic cerebral infarction	1.09	0.30	4.03	6	4	18921	2	13710	0.0	0.895	Fixed
17	Nervous System Disorders	38	Embolic stroke	0.77	0.41	1.47	12	19	37492	21	32114	0.0	0.436	Fixed
17	Nervous System Disorders	39	Encephalopathy	0.51	0.23	1.09	9	11	35415	19	28855	0.0	0.083	Fixed
17	Nervous System Disorders	40	Epilepsy	0.69	0.36	1.30	13	19	47841	23	41275	0.0	0.250	Fixed
17	Nervous System Disorders	41	Facial paralysis	0.83	0.35	1.98	7	11	28961	11	24755	0.0	0.670	Fixed
17	Nervous System Disorders	42	Generalised tonic-clonic seizure	0.69	0.23	2.06	8	4	29741	6	25927	0.0	0.502	Fixed
17	Nervous System Disorders	43	Guillain-barre syndrome	0.54	0.13	2.21	5	2	20159	4	16355	0.0	0.389	Fixed
17	Nervous System Disorders	44	Haemorrhage intracranial	0.59	0.23	1.50	8	7	31151	12	27332	0.0	0.266	Fixed
17	Nervous System Disorders	45	Haemorrhagic stroke	0.86	0.58	1.29	15	49	48973	60	42146	0.0	0.469	Fixed
17	Nervous System Disorders	46	Haemorrhagic transformation stroke	0.86	0.22	3.31	5	4	21429	6	21409	2.7	0.826	Fixed
17	Nervous System Disorders	47	Headache	1.23	0.65	2.34	12	25	44715	16	38148	0.0	0.524	Fixed
17	Nervous System Disorders	48	Hemiparesis	1.15	0.52	2.50	13	15	43301	9	36473	0.0	0.732	Fixed
17	Nervous System Disorders	49	Hemiplegia	0.70	0.17	2.92	5	2	18141	3	15776	0.0	0.622	Fixed
17	Nervous System Disorders	50	Hepatic encephalopathy	0.96	0.41	2.26	10	12	33460	9	29017	0.0	0.933	Fixed
17	Nervous System Disorders	51	Hydrocephalus	1.17	0.39	3.53	5	8	24654	5	19539	0.0	0.775	Fixed
17	Nervous System Disorders	52	Hypertensive encephalopathy	0.61	0.15	2.48	5	3	24654	4	19539	0.0	0.491	Fixed
17	Nervous System Disorders	53	Hypoaesthesia	0.97	0.32	2.89	6	7	20279	5	17574	0.0	0.951	Fixed
17	Nervous System Disorders	54	Hypoglycaemic coma	0.55	0.18	1.66	8	4	28029	6	23565	0.0	0.291	Fixed
17	Nervous System Disorders	55	Hypoglycaemic unconsciousness	0.63	0.20	1.97	5	6	18221	7	17688	0.0	0.426	Fixed
17	Nervous System Disorders	56	Hypoxic-ischaemic encephalopathy	0.49	0.18	1.29	9	4	28180	10	25323	0.0	0.146	Fixed
17	Nervous System Disorders	57	Intracranial aneurysm	0.60	0.21	1.73	6	4	19411	8	19143	0.0	0.344	Fixed
17	Nervous System Disorders	58	Intraventricular haemorrhage	1.41	0.33	6.09	4	4	19120	2	16366	0.0	0.647	Fixed
17	Nervous System Disorders	59	Ischaemic cerebral infarction	1.03	0.40	2.67	9	9	34497	7	29380	0.0	0.951	Fixed
17	Nervous System Disorders	60	Ischaemic stroke	0.97	0.85	1.10	22	495	52443	446	44523	0.0	0.612	Fixed
17	Nervous System Disorders	61	Lacunar infarction	0.73	0.43	1.24	12	26	43743	31	37077	0.0	0.243	Fixed
17	Nervous System Disorders	62	Lacunar stroke	0.76	0.25	2.33	8	5	33419	5	29209	0.0	0.637	Fixed
17	Nervous System Disorders	63	Loss of consciousness	0.73	0.41	1.30	16	23	45922	23	38383	0.0	0.282	Fixed
17	Nervous System Disorders	64	Lumbar radiculopathy	0.86	0.38	1.94	9	12	33752	11	27189	0.0	0.712	Fixed
17	Nervous System Disorders	65	Lumbosacral radiculopathy	1.04	0.38	2.83	7	9	28456	6	24250	0.0	0.938	Fixed
17	Nervous System Disorders	66	Metabolic encephalopathy	1.03	0.43	2.44	9	10	35029	8	29920	0.0	0.953	Fixed
17	Nervous System Disorders	67	Migraine	1.12	0.45	2.83	9	10	37998	6	31434	0.0	0.808	Fixed
17	Nervous System Disorders	68	Myasthenia gravis	1.64	0.40	6.75	5	5	20470	1	16274	0.0	0.494	Fixed
17	Nervous System Disorders	69	Myelopathy	1.12	0.34	3.64	7	5	29976	3	24868	0.0	0.854	Fixed
17	Nervous System Disorders	70	Neuralgia	1.16	0.28	4.74	5	5	22225	2	18026	0.0	0.836	Fixed
17	Nervous System Disorders	71	Neuropathy peripheral	1.05	0.37	2.94	9	7	33709	5	28184	0.0	0.933	Fixed
17	Nervous System Disorders	72	Paraesthesia	0.83	0.25	2.69	7	4	27551	4	23737	0.0	0.752	Fixed
17	Nervous System Disorders	73	Paraparesis	2.12	0.43	10.49	4	4	20954	0	15844	0.0	0.358	Fixed
17	Nervous System Disorders	74	Paraplegia	0.84	0.17	4.17	4	2	9806	2	7449	0.0	0.833	Fixed
17	Nervous System Disorders	75	Parkinsonism	1.46	0.29	7.21	4	3	14299	1	12843	0.0	0.646	Fixed
17	Nervous System Disorders	76	Parkinson’s disease	0.51	0.21	1.24	10	6	36037	15	32226	0.0	0.137	Fixed
17	Nervous System Disorders	77	Partial seizures	0.85	0.22	3.20	5	4	21422	3	17619	0.0	0.805	Fixed
17	Nervous System Disorders	78	Peroneal nerve palsy	0.54	0.12	2.37	4	2	17492	4	15133	0.0	0.412	Fixed
17	Nervous System Disorders	79	Polyneuropathy	1.21	0.29	5.16	4	4	19571	3	16816	0.0	0.793	Fixed
17	Nervous System Disorders	80	Presyncope	1.19	0.67	2.11	15	36	48923	25	42123	0.0	0.555	Fixed
17	Nervous System Disorders	81	Radiculopathy	1.17	0.44	3.14	9	11	37310	6	30750	0.0	0.754	Fixed
17	Nervous System Disorders	82	Sciatica	1.17	0.56	2.46	10	20	38336	15	34518	0.0	0.673	Fixed
17	Nervous System Disorders	83	Seizure	0.90	0.56	1.44	13	42	46078	37	39518	0.0	0.653	Fixed
17	Nervous System Disorders	84	Somnolence	0.58	0.15	2.33	5	2	19556	4	18104	0.0	0.444	Fixed
17	Nervous System Disorders	85	Spinal cord compression	1.32	0.39	4.41	7	5	15282	2	11484	0.0	0.657	Fixed
17	Nervous System Disorders	86	Status epilepticus	1.00	0.32	3.10	6	5	25491	5	25473	0.0	0.999	Fixed
17	Nervous System Disorders	87	Subarachnoid haemorrhage	0.93	0.42	2.06	8	14	27973	13	22860	0.0	0.851	Fixed
17	Nervous System Disorders	88	Syncope	1.09	0.89	1.33	20	229	51028	180	43591	0.0	0.387	Fixed
17	Nervous System Disorders	89	Tension headache	1.43	0.39	5.22	6	5	27011	2	24251	0.0	0.587	Fixed
17	Nervous System Disorders	90	Thalamic infarction	0.94	0.32	2.74	7	6	29133	5	24023	0.0	0.914	Fixed
17	Nervous System Disorders	91	Thrombotic cerebral infarction	1.03	0.27	3.89	5	5	27171	3	22060	0.0	0.967	Fixed
17	Nervous System Disorders	92	Toxic encephalopathy	1.98	0.61	6.41	7	7	25300	2	25287	0.0	0.253	Fixed
17	Nervous System Disorders	93	Transient ischaemic attack	0.99	0.83	1.19	24	275	53337	215	44869	0.0	0.935	Fixed
17	Nervous System Disorders	94	Tremor	1.00	0.20	4.95	4	2	17600	2	17588	0.0	0.999	Fixed
17	Nervous System Disorders	95	Trigeminal neuralgia	0.74	0.18	2.95	5	3	18448	3	13887	0.0	0.668	Fixed
17	Nervous System Disorders	96	Vascular dementia	0.35	0.09	1.36	5	1	21294	6	18534	0.0	0.129	Fixed
17	Nervous System Disorders	97	Vascular encephalopathy	0.80	0.36	1.81	12	11	44537	11	37970	0.0	0.599	Fixed
17	Nervous System Disorders	98	Vertebral artery stenosis	0.70	0.21	2.35	7	3	31609	4	26487	0.0	0.564	Fixed
17	Nervous System Disorders	99	Vertebrobasilar insufficiency	0.76	0.38	1.53	10	16	37509	17	30949	0.0	0.443	Fixed
17	Nervous System Disorders	100	Vith nerve paralysis	1.13	0.26	4.98	4	4	19153	2	14952	0.0	0.870	Fixed
18	Product Issues	1	Device breakage	2.11	0.64	6.95	7	8	30007	1	25796	0.0	0.218	Fixed
18	Product Issues	2	Device dislocation	1.48	0.49	4.50	7	7	26367	4	26351	0.0	0.485	Fixed
18	Product Issues	3	Device failure	1.41	0.40	4.96	6	6	24218	4	24202	0.0	0.597	Fixed
18	Product Issues	4	Device malfunction	0.83	0.40	1.71	11	15	37569	17	34807	0.0	0.607	Fixed
18	Product Issues	5	Device occlusion	3.27	0.69	15.52	4	6	22484	0	19727	0.0	0.136	Fixed
19	Psychiatric Disorders	1	Anxiety	0.71	0.29	1.73	8	9	28041	10	24238	0.0	0.453	Fixed
19	Psychiatric Disorders	2	Bipolar disorder	0.51	0.14	1.82	6	2	19484	7	19473	0.0	0.299	Fixed
19	Psychiatric Disorders	3	Completed suicide	0.71	0.30	1.68	11	8	39246	12	32684	0.0	0.435	Fixed
19	Psychiatric Disorders	4	Confusional state	0.84	0.47	1.50	12	25	45978	26	39412	0.0	0.558	Fixed
19	Psychiatric Disorders	5	Delirium	0.68	0.40	1.14	15	25	48628	38	41799	0.0	0.144	Fixed
19	Psychiatric Disorders	6	Depression	0.53	0.27	1.05	14	15	46706	27	40151	0.0	0.067	Fixed
19	Psychiatric Disorders	7	Hallucination	1.11	0.28	4.45	5	4	23301	2	19492	0.0	0.879	Fixed
19	Psychiatric Disorders	8	Major depression	0.79	0.29	2.17	6	9	27670	8	21118	0.0	0.646	Fixed
19	Psychiatric Disorders	9	Mental status changes	0.45	0.25	0.83	10	16	35410	29	28598	0.0	0.011	Fixed
19	Psychiatric Disorders	10	Psychotic disorder	1.74	0.35	8.61	4	3	7426	1	7435	0.0	0.498	Fixed
19	Psychiatric Disorders	11	Suicidal ideation	1.00	0.33	2.96	8	7	32829	5	27723	0.0	0.995	Fixed
19	Psychiatric Disorders	12	Suicide attempt	0.88	0.37	2.08	12	9	40947	8	34390	0.0	0.773	Fixed
20	Renal And Urinary Disorders	1	Acute kidney injury	0.77	0.69	0.85	18	683	50371	818	43294	0.0	0.000	Fixed
20	Renal And Urinary Disorders	2	Anuria	1.04	0.22	4.83	4	3	14546	2	12184	0.0	0.961	Fixed
20	Renal And Urinary Disorders	3	Azotaemia	0.35	0.08	1.44	5	1	21016	5	16815	0.0	0.145	Fixed
20	Renal And Urinary Disorders	4	Calculus bladder	1.05	0.42	2.64	5	10	26931	7	20374	0.0	0.920	Fixed
20	Renal And Urinary Disorders	5	Calculus urinary	0.97	0.44	2.14	10	12	39162	10	32603	0.0	0.932	Fixed
20	Renal And Urinary Disorders	6	Chronic kidney disease	0.74	0.57	0.95	15	113	45929	144	39105	0.0	0.016	Fixed
20	Renal And Urinary Disorders	7	Cystitis glandularis	1.45	0.29	7.21	4	3	21678	1	19315	0.0	0.646	Fixed
20	Renal And Urinary Disorders	8	Cystitis haemorrhagic	0.56	0.19	1.62	8	4	35202	7	28639	0.0	0.287	Fixed
20	Renal And Urinary Disorders	9	Diabetic nephropathy	0.92	0.57	1.49	12	37	42766	34	36099	0.0	0.747	Fixed
20	Renal And Urinary Disorders	10	Dysuria	0.98	0.29	3.36	6	5	26427	4	22619	0.0	0.978	Fixed
20	Renal And Urinary Disorders	11	End stage renal disease	0.84	0.63	1.12	11	87	37891	103	34858	0.0	0.246	Fixed
20	Renal And Urinary Disorders	12	Haematuria	0.81	0.50	1.31	14	41	48446	42	41886	9.4	0.389	Fixed
20	Renal And Urinary Disorders	13	Hydronephrosis	0.81	0.41	1.61	14	22	48101	20	41539	10.3	0.553	Fixed
20	Renal And Urinary Disorders	14	Nephrolithiasis	0.77	0.52	1.14	16	58	49327	56	42255	13.6	0.184	Fixed
20	Renal And Urinary Disorders	15	Nephropathy	0.63	0.27	1.44	9	9	24920	14	19811	0.0	0.271	Fixed
20	Renal And Urinary Disorders	16	Nephropathy toxic	0.81	0.32	2.05	9	7	26795	9	24041	0.0	0.650	Fixed
20	Renal And Urinary Disorders	17	Nephrotic syndrome	0.57	0.26	1.26	11	9	36018	17	33382	0.0	0.163	Fixed
20	Renal And Urinary Disorders	18	Oliguria	0.41	0.08	2.02	4	1	11482	3	7690	0.0	0.273	Fixed
20	Renal And Urinary Disorders	19	Prerenal failure	0.76	0.21	2.67	5	4	14797	6	14793	0.0	0.666	Fixed
20	Renal And Urinary Disorders	20	Proteinuria	0.66	0.14	3.07	4	2	19967	3	17206	0.0	0.597	Fixed
20	Renal And Urinary Disorders	21	Renal artery stenosis	1.67	0.68	4.10	10	13	38059	5	31497	0.0	0.265	Fixed
20	Renal And Urinary Disorders	22	Renal colic	0.71	0.33	1.55	15	13	47479	15	40579	0.0	0.394	Fixed
20	Renal And Urinary Disorders	23	Renal cyst	1.28	0.40	4.07	6	6	27552	3	22447	0.0	0.674	Fixed
20	Renal And Urinary Disorders	24	Renal disorder	0.97	0.22	4.20	4	3	19537	3	19528	0.0	0.970	Fixed
20	Renal And Urinary Disorders	25	Renal failure	0.62	0.47	0.81	15	87	46043	129	39383	0.0	0.001	Fixed
20	Renal And Urinary Disorders	26	Renal failure acute	0.70	0.23	2.16	5	5	2505	5	1766	0.0	0.534	Fixed
20	Renal And Urinary Disorders	27	Renal impairment	0.81	0.64	1.04	19	132	50742	153	43582	0.0	0.093	Fixed
20	Renal And Urinary Disorders	28	Renal injury	0.54	0.17	1.71	7	3	22781	9	22769	0.0	0.295	Fixed
20	Renal And Urinary Disorders	29	Renal tubular necrosis	0.51	0.17	1.57	8	3	33990	7	27423	0.0	0.242	Fixed
20	Renal And Urinary Disorders	30	Stress urinary incontinence	0.77	0.29	2.05	9	6	35751	6	28988	0.0	0.604	Fixed
20	Renal And Urinary Disorders	31	Tubulointerstitial nephritis	1.02	0.34	3.01	8	7	29840	6	23289	0.0	0.978	Fixed
20	Renal And Urinary Disorders	32	Ureteric obstruction	1.41	0.29	6.84	4	4	16168	1	12365	0.0	0.669	Fixed
20	Renal And Urinary Disorders	33	Ureteric stenosis	1.10	0.33	3.74	5	6	24811	4	22054	0.0	0.873	Fixed
20	Renal And Urinary Disorders	34	Ureterolithiasis	0.71	0.38	1.31	11	23	37136	27	32719	24.1	0.273	Fixed
20	Renal And Urinary Disorders	35	Urethral stenosis	1.15	0.55	2.37	12	22	44715	12	38148	0.0	0.714	Fixed
20	Renal And Urinary Disorders	36	Urinary bladder polyp	1.01	0.21	4.89	4	3	19451	2	15648	5.8	0.991	Fixed
20	Renal And Urinary Disorders	37	Urinary incontinence	1.30	0.47	3.55	9	9	35389	4	28552	0.0	0.610	Fixed
20	Renal And Urinary Disorders	38	Urinary retention	0.93	0.57	1.49	16	41	49110	36	42282	0.0	0.750	Fixed
20	Renal And Urinary Disorders	39	Urinary tract obstruction	1.06	0.37	3.09	8	8	32111	5	25550	0.0	0.908	Fixed
21	Reproductive System And Breast Disorders	1	Acquired hydrocele	0.49	0.17	1.42	6	4	26585	10	23820	0.0	0.187	Fixed
21	Reproductive System And Breast Disorders	2	Acquired phimosis	2.52	0.81	7.86	6	16	25275	3	21068	0.0	0.112	Fixed
21	Reproductive System And Breast Disorders	3	Balanoposthitis	1.49	0.48	4.66	7	7	23626	3	23375	0.0	0.492	Fixed
21	Reproductive System And Breast Disorders	4	Benign prostatic hyperplasia	1.31	0.97	1.77	18	137	50123	73	42752	0.0	0.078	Fixed
21	Reproductive System And Breast Disorders	5	Breast mass	1.32	0.27	6.55	4	3	12556	1	12285	0.0	0.732	Fixed
21	Reproductive System And Breast Disorders	6	Cystocele	1.33	0.36	4.98	5	6	23840	2	17285	0.0	0.670	Fixed
21	Reproductive System And Breast Disorders	7	Endometrial hyperplasia	0.44	0.13	1.43	6	3	26710	7	22900	0.0	0.173	Fixed
21	Reproductive System And Breast Disorders	8	Erectile dysfunction	1.46	0.29	7.21	4	3	16564	1	15110	0.0	0.646	Fixed
21	Reproductive System And Breast Disorders	9	Ovarian cyst	0.87	0.24	3.14	6	5	26208	3	19653	0.0	0.832	Fixed
21	Reproductive System And Breast Disorders	10	Postmenopausal haemorrhage	0.50	0.12	2.10	4	2	19061	6	19041	0.0	0.345	Fixed
21	Reproductive System And Breast Disorders	11	Prostatitis	0.73	0.35	1.52	8	16	35031	17	28463	0.0	0.401	Fixed
21	Reproductive System And Breast Disorders	12	Prostatomegaly	1.06	0.35	3.20	7	8	30423	6	26220	0.0	0.918	Fixed
21	Reproductive System And Breast Disorders	13	Uterine polyp	1.13	0.45	2.88	8	9	32791	6	28975	0.0	0.790	Fixed
21	Reproductive System And Breast Disorders	14	Uterovaginal prolapse	1.02	0.31	3.29	5	6	20210	4	16403	0.0	0.977	Fixed
21	Reproductive System And Breast Disorders	15	Vaginal prolapse	1.23	0.34	4.47	6	6	29131	2	22571	0.0	0.752	Fixed
22	Respiratory, Thoracic And Mediastinal Disorders	1	Acute pulmonary oedema	0.71	0.48	1.04	15	52	48706	68	42150	22.8	0.082	Fixed
22	Respiratory, Thoracic And Mediastinal Disorders	2	Acute respiratory distress syndrome	0.60	0.24	1.48	8	8	32664	12	28845	0.0	0.269	Fixed
22	Respiratory, Thoracic And Mediastinal Disorders	3	Acute respiratory failure	0.78	0.62	0.99	16	133	49319	157	42766	0.0	0.040	Fixed
22	Respiratory, Thoracic And Mediastinal Disorders	4	Aspiration	1.06	0.32	3.52	7	4	27522	4	27507	0.0	0.926	Fixed
22	Respiratory, Thoracic And Mediastinal Disorders	5	Asthma	0.65	0.43	0.98	19	45	50940	54	43159	0.0	0.040	Fixed
22	Respiratory, Thoracic And Mediastinal Disorders	6	Atelectasis	1.14	0.39	3.34	7	8	29625	4	24245	0.0	0.813	Fixed
22	Respiratory, Thoracic And Mediastinal Disorders	7	Bronchial hyperreactivity	0.60	0.12	2.92	4	2	22244	3	18041	0.0	0.530	Fixed
22	Respiratory, Thoracic And Mediastinal Disorders	8	Bronchiectasis	1.57	0.58	4.28	9	9	36906	4	31793	0.0	0.374	Fixed
22	Respiratory, Thoracic And Mediastinal Disorders	9	Bronchitis chronic	1.03	0.34	3.12	7	7	28515	5	26140	0.0	0.963	Fixed
22	Respiratory, Thoracic And Mediastinal Disorders	10	Bronchospasm	0.75	0.24	2.40	6	5	26854	6	21736	0.0	0.632	Fixed
22	Respiratory, Thoracic And Mediastinal Disorders	11	Chronic obstructive pulmonary disease	0.76	0.63	0.91	19	207	50770	244	43715	0.0	0.004	Fixed
22	Respiratory, Thoracic And Mediastinal Disorders	12	Chronic respiratory failure	0.76	0.28	2.09	7	6	30356	8	27597	0.0	0.594	Fixed
22	Respiratory, Thoracic And Mediastinal Disorders	13	Cough	1.49	0.43	5.19	6	6	14717	3	13268	0.0	0.533	Fixed
22	Respiratory, Thoracic And Mediastinal Disorders	14	Dyspnoea	0.81	0.60	1.08	18	98	50061	99	42866	0.0	0.155	Fixed
22	Respiratory, Thoracic And Mediastinal Disorders	15	Dyspnoea exertional	0.70	0.36	1.38	10	17	35199	18	28392	0.0	0.307	Fixed
22	Respiratory, Thoracic And Mediastinal Disorders	16	Emphysema	0.84	0.22	3.19	5	4	23950	4	18833	0.0	0.801	Fixed
22	Respiratory, Thoracic And Mediastinal Disorders	17	Epistaxis	0.82	0.49	1.38	15	32	48520	32	41858	0.0	0.456	Fixed
22	Respiratory, Thoracic And Mediastinal Disorders	18	Haemoptysis	0.97	0.50	1.89	10	21	38201	17	31643	0.0	0.935	Fixed
22	Respiratory, Thoracic And Mediastinal Disorders	19	Haemothorax	0.65	0.26	1.68	9	5	29863	9	27502	0.0	0.378	Fixed
22	Respiratory, Thoracic And Mediastinal Disorders	20	Hydrothorax	1.25	0.39	4.03	6	6	24353	4	21985	0.0	0.713	Fixed
22	Respiratory, Thoracic And Mediastinal Disorders	21	Hypoxia	0.85	0.43	1.67	13	17	39420	17	32769	0.0	0.629	Fixed
22	Respiratory, Thoracic And Mediastinal Disorders	22	Idiopathic pulmonary fibrosis	1.23	0.30	4.99	5	5	21006	2	17195	0.0	0.772	Fixed
22	Respiratory, Thoracic And Mediastinal Disorders	23	Interstitial lung disease	0.57	0.28	1.14	10	14	39335	21	32360	0.0	0.111	Fixed
22	Respiratory, Thoracic And Mediastinal Disorders	24	Laryngeal oedema	1.02	0.26	4.08	5	4	18519	2	11973	0.0	0.976	Fixed
22	Respiratory, Thoracic And Mediastinal Disorders	25	Lung disorder	0.85	0.24	3.02	5	5	18855	5	16503	0.0	0.798	Fixed
22	Respiratory, Thoracic And Mediastinal Disorders	26	Lung infiltration	0.59	0.12	2.94	4	2	21640	2	15088	0.0	0.523	Fixed
22	Respiratory, Thoracic And Mediastinal Disorders	27	Nasal polyps	0.96	0.29	3.18	7	5	28985	3	22423	0.0	0.945	Fixed
22	Respiratory, Thoracic And Mediastinal Disorders	28	Nasal septum deviation	1.44	0.30	6.97	4	4	16693	1	13700	0.0	0.651	Fixed
22	Respiratory, Thoracic And Mediastinal Disorders	29	Obstructive airways disorder	0.53	0.12	2.29	4	2	18406	4	16040	0.0	0.396	Fixed
22	Respiratory, Thoracic And Mediastinal Disorders	30	Pleural effusion	0.82	0.56	1.22	16	57	49233	60	42410	0.0	0.326	Fixed
22	Respiratory, Thoracic And Mediastinal Disorders	31	Pleurisy	0.87	0.37	2.03	9	10	37988	10	32871	0.0	0.751	Fixed
22	Respiratory, Thoracic And Mediastinal Disorders	32	Pleuritic pain	0.67	0.21	2.20	7	3	25588	5	23227	0.0	0.514	Fixed
22	Respiratory, Thoracic And Mediastinal Disorders	33	Pneumonia aspiration	0.87	0.54	1.38	14	37	45729	40	38896	0.0	0.547	Fixed
22	Respiratory, Thoracic And Mediastinal Disorders	34	Pneumonitis	0.59	0.23	1.49	9	6	37462	10	30899	0.0	0.266	Fixed
22	Respiratory, Thoracic And Mediastinal Disorders	35	Pneumothorax	1.13	0.62	2.05	13	25	46254	19	39694	0.0	0.696	Fixed
22	Respiratory, Thoracic And Mediastinal Disorders	36	Pulmonary arterial hypertension	0.26	0.06	1.07	5	0	20320	6	17951	0.0	0.062	Fixed
22	Respiratory, Thoracic And Mediastinal Disorders	37	Pulmonary congestion	0.84	0.36	1.98	9	13	35621	12	30499	0.0	0.690	Fixed
22	Respiratory, Thoracic And Mediastinal Disorders	38	Pulmonary embolism	0.84	0.65	1.08	22	127	52246	133	44470	0.0	0.183	Fixed
22	Respiratory, Thoracic And Mediastinal Disorders	39	Pulmonary fibrosis	0.91	0.43	1.96	13	15	40869	14	36608	0.0	0.816	Fixed
22	Respiratory, Thoracic And Mediastinal Disorders	40	Pulmonary hypertension	0.62	0.36	1.07	11	25	40848	33	34290	0.0	0.083	Fixed
22	Respiratory, Thoracic And Mediastinal Disorders	41	Pulmonary mass	0.44	0.20	0.99	9	8	37639	20	32517	0.0	0.046	Fixed
22	Respiratory, Thoracic And Mediastinal Disorders	42	Pulmonary oedema	0.42	0.28	0.63	16	35	49125	83	42469	0.0	0.000	Fixed
22	Respiratory, Thoracic And Mediastinal Disorders	43	Respiratory acidosis	2.06	0.45	9.40	4	5	16227	1	14776	0.0	0.351	Fixed
22	Respiratory, Thoracic And Mediastinal Disorders	44	Respiratory arrest	0.96	0.32	2.88	8	6	33658	4	27101	0.0	0.938	Fixed
22	Respiratory, Thoracic And Mediastinal Disorders	45	Respiratory distress	0.68	0.22	2.09	7	5	25082	7	21272	0.0	0.502	Fixed
22	Respiratory, Thoracic And Mediastinal Disorders	46	Respiratory failure	0.78	0.61	1.00	20	125	51518	139	44091	0.0	0.050	Fixed
22	Respiratory, Thoracic And Mediastinal Disorders	47	Sleep apnoea syndrome	0.59	0.29	1.20	13	14	45885	20	39116	0.0	0.144	Fixed
23	Skin And Subcutaneous Tissue Disorders	1	Actinic keratosis	1.46	0.30	7.24	4	3	13845	1	13630	0.0	0.642	Fixed
23	Skin And Subcutaneous Tissue Disorders	2	Angioedema	0.94	0.46	1.95	13	18	45955	16	39389	0.0	0.876	Fixed
23	Skin And Subcutaneous Tissue Disorders	3	Decubitus ulcer	1.11	0.39	3.14	6	8	24394	6	22940	0.0	0.850	Fixed
23	Skin And Subcutaneous Tissue Disorders	4	Dermatitis allergic	1.00	0.20	4.95	4	2	13689	2	13684	0.0	1.000	Fixed
23	Skin And Subcutaneous Tissue Disorders	5	Dermatitis contact	0.41	0.08	2.02	4	1	21438	3	17629	0.0	0.272	Fixed
23	Skin And Subcutaneous Tissue Disorders	6	Diabetic foot	1.13	0.89	1.45	16	160	49392	111	42465	0.0	0.315	Fixed
23	Skin And Subcutaneous Tissue Disorders	7	Diabetic ulcer	0.90	0.37	2.18	8	10	33648	9	29435	0.0	0.821	Fixed
23	Skin And Subcutaneous Tissue Disorders	8	Drug eruption	2.88	0.70	11.87	5	6	15871	0	14419	0.0	0.143	Fixed
23	Skin And Subcutaneous Tissue Disorders	9	Eczema	0.99	0.36	2.72	9	7	36666	5	30107	0.0	0.981	Fixed
23	Skin And Subcutaneous Tissue Disorders	10	Neuropathic ulcer	1.52	0.40	5.82	5	5	22901	2	20534	0.0	0.543	Fixed
23	Skin And Subcutaneous Tissue Disorders	11	Psoriasis	1.91	0.54	6.81	6	6	18825	1	15822	0.0	0.319	Fixed
23	Skin And Subcutaneous Tissue Disorders	12	Skin necrosis	1.18	0.38	3.68	7	8	26865	4	21751	0.0	0.772	Fixed
23	Skin And Subcutaneous Tissue Disorders	13	Skin ulcer	1.28	0.96	1.71	18	140	50240	83	43160	6.2	0.088	Fixed
23	Skin And Subcutaneous Tissue Disorders	14	Stasis dermatitis	0.61	0.15	2.53	4	3	18926	5	16166	0.0	0.501	Fixed
23	Skin And Subcutaneous Tissue Disorders	15	Urticaria	1.56	0.54	4.49	9	8	35934	2	29383	0.0	0.414	Fixed
24	Surgical And Medical Procedures	1	Aortic valve replacement	0.86	0.24	3.12	4	4	9810	4	9399	0.0	0.821	Fixed
24	Surgical And Medical Procedures	2	Coronary arterial stent insertion	1.85	0.64	5.38	4	10	12758	4	10404	0.0	0.257	Fixed
24	Surgical And Medical Procedures	3	Hospitalisation	0.81	0.39	1.69	5	12	19978	15	19963	0.0	0.578	Fixed
24	Surgical And Medical Procedures	4	Percutaneous coronary intervention	1.19	0.30	4.70	5	7	15750	4	13398	6.4	0.809	Fixed
25	Vascular Disorders	1	Accelerated hypertension	1.16	0.44	3.06	8	11	34495	6	27928	0.0	0.757	Fixed
25	Vascular Disorders	2	Aortic aneurysm	1.05	0.62	1.77	11	40	40350	29	33792	5.3	0.865	Fixed
25	Vascular Disorders	3	Aortic aneurysm rupture	0.54	0.17	1.70	7	3	28010	7	25252	0.0	0.294	Fixed
25	Vascular Disorders	4	Aortic dissection	0.86	0.34	2.17	11	7	36970	9	34395	0.0	0.747	Fixed
25	Vascular Disorders	5	Aortic stenosis	0.95	0.65	1.38	13	61	44956	54	38289	0.0	0.788	Fixed
25	Vascular Disorders	6	Arterial disorder	0.45	0.11	1.87	4	3	18347	5	14540	7.6	0.274	Fixed
25	Vascular Disorders	7	Arterial occlusive disease	1.06	0.30	3.75	6	5	24596	3	20786	0.0	0.924	Fixed
25	Vascular Disorders	8	Arterial thrombosis	1.14	0.31	4.23	6	4	17575	2	15758	0.0	0.839	Fixed
25	Vascular Disorders	9	Arteriosclerosis	0.75	0.37	1.52	10	15	34357	17	27800	0.0	0.423	Fixed
25	Vascular Disorders	10	Bleeding varicose vein	1.00	0.20	4.95	4	2	16559	2	16548	0.0	0.999	Fixed
25	Vascular Disorders	11	Circulatory collapse	0.71	0.36	1.38	14	17	42511	23	38205	0.0	0.308	Fixed
25	Vascular Disorders	12	Deep vein thrombosis	0.83	0.60	1.13	20	85	51224	88	44064	0.0	0.237	Fixed
25	Vascular Disorders	13	Diabetic vascular disorder	0.62	0.20	1.90	8	4	25831	7	25817	0.0	0.405	Fixed
25	Vascular Disorders	14	Dry gangrene	1.55	0.65	3.67	7	14	26127	7	24665	0.0	0.324	Fixed
25	Vascular Disorders	15	Embolism	0.74	0.19	2.92	5	3	20320	4	17951	0.0	0.670	Fixed
25	Vascular Disorders	16	Embolism arterial	0.58	0.15	2.27	5	3	15225	4	9880	0.0	0.430	Fixed
25	Vascular Disorders	17	Essential hypertension	0.45	0.09	2.13	4	1	19229	5	19212	0.0	0.312	Fixed
25	Vascular Disorders	18	Extremity necrosis	1.13	0.73	1.75	16	55	46225	35	39295	0.0	0.573	Fixed
25	Vascular Disorders	19	Femoral artery aneurysm	0.49	0.13	1.79	6	2	26007	5	22976	0.0	0.280	Fixed
25	Vascular Disorders	20	Femoral artery embolism	1.05	0.28	3.97	5	4	20399	3	18041	0.0	0.946	Fixed
25	Vascular Disorders	21	Haematoma	1.00	0.54	1.85	12	26	41164	21	34363	0.0	1.000	Fixed
25	Vascular Disorders	22	Haemorrhage	0.53	0.13	2.21	5	2	19188	3	12635	0.0	0.383	Fixed
25	Vascular Disorders	23	Hypertension	0.68	0.53	0.89	18	103	50347	130	43073	1.3	0.004	Fixed
25	Vascular Disorders	24	Hypertensive crisis	0.62	0.47	0.82	18	87	50383	127	43460	0.0	0.001	Fixed
25	Vascular Disorders	25	Hypertensive emergency	0.48	0.24	0.97	13	13	45197	29	38636	0.0	0.040	Fixed
25	Vascular Disorders	26	Hypertensive urgency	0.98	0.45	2.13	7	14	23286	13	20527	0.0	0.964	Fixed
25	Vascular Disorders	27	Hypotension	1.07	0.83	1.40	16	134	46348	108	39424	37.4	0.590	Fixed
25	Vascular Disorders	28	Hypovolaemic shock	0.56	0.27	1.17	13	11	43620	18	38512	0.0	0.122	Fixed
25	Vascular Disorders	29	Iliac artery occlusion	0.76	0.29	1.98	8	7	35199	8	28634	0.0	0.573	Fixed
25	Vascular Disorders	30	Intermittent claudication	1.44	0.78	2.67	9	31	36894	15	30326	0.0	0.242	Fixed
25	Vascular Disorders	31	Leriche syndrome	1.08	0.33	3.49	7	6	30994	3	24434	0.0	0.899	Fixed
25	Vascular Disorders	32	Lymphoedema	1.02	0.28	3.68	5	5	22077	4	20620	0.0	0.975	Fixed
25	Vascular Disorders	33	Malignant hypertension	0.92	0.26	3.28	6	4	25573	3	21764	0.0	0.898	Fixed
25	Vascular Disorders	34	Orthostatic hypotension	0.79	0.49	1.28	15	43	48971	42	42154	8.3	0.339	Fixed
25	Vascular Disorders	35	Peripheral arterial occlusive disease	1.04	0.86	1.25	16	262	49455	196	42628	0.0	0.713	Fixed
25	Vascular Disorders	36	Peripheral artery aneurysm	0.59	0.20	1.76	8	4	34916	6	28353	0.0	0.347	Fixed
25	Vascular Disorders	37	Peripheral artery occlusion	0.94	0.61	1.46	12	48	37132	39	32664	0.0	0.797	Fixed
25	Vascular Disorders	38	Peripheral artery stenosis	1.12	0.77	1.62	13	74	46168	50	39338	0.0	0.561	Fixed
25	Vascular Disorders	39	Peripheral artery thrombosis	1.14	0.61	2.14	12	23	43878	15	37321	0.0	0.680	Fixed
25	Vascular Disorders	40	Peripheral embolism	0.66	0.26	1.67	9	7	37302	10	32183	0.0	0.382	Fixed
25	Vascular Disorders	41	Peripheral ischaemia	1.01	0.78	1.30	18	146	50286	112	43156	0.0	0.957	Fixed
25	Vascular Disorders	42	Peripheral vascular disorder	1.41	1.00	1.99	14	93	48318	49	41512	0.0	0.050	Fixed
25	Vascular Disorders	43	Peripheral venous disease	1.17	0.38	3.59	6	7	26854	4	21736	0.0	0.787	Fixed
25	Vascular Disorders	44	Shock	0.90	0.28	2.87	5	5	17677	6	17669	0.0	0.855	Fixed
25	Vascular Disorders	45	Shock haemorrhagic	1.23	0.46	3.28	9	9	32297	7	29536	0.0	0.673	Fixed
25	Vascular Disorders	46	Subclavian artery stenosis	0.83	0.23	3.00	6	5	24259	3	17604	0.0	0.780	Fixed
25	Vascular Disorders	47	Thrombophlebitis	0.87	0.29	2.60	7	6	21605	5	18936	0.0	0.796	Fixed
25	Vascular Disorders	48	Thrombophlebitis superficial	0.92	0.36	2.34	8	9	29612	7	25380	0.0	0.862	Fixed
25	Vascular Disorders	49	Thrombosis	1.03	0.46	2.31	11	13	37979	9	31419	0.0	0.948	Fixed
25	Vascular Disorders	50	Varicose ulceration	1.11	0.28	4.45	5	4	27171	2	22060	0.0	0.879	Fixed
25	Vascular Disorders	51	Varicose vein	0.34	0.13	0.92	7	6	33053	14	26490	0.0	0.034	Fixed
25	Vascular Disorders	52	Vascular insufficiency	2.52	0.51	12.48	4	4	12580	0	10226	0.0	0.258	Fixed
25	Vascular Disorders	53	Vasculitis	2.07	0.66	6.48	5	8	22533	3	22517	0.0	0.209	Fixed
25	Vascular Disorders	54	Venous thrombosis limb	1.56	0.54	4.49	9	8	32005	2	26686	0.0	0.413	Fixed
